# Supplementary material for: DNA 5-hydroxymethylcytosine in pediatric central nervous system tumors may impact tumor classification and is a positive prognostic marker
Source: Clin Epigenetics. 2021 Sep 19;13:176. doi: 10.1186/s13148-021-01156-9 (PMC8451154; doi:10.1186/s13148-021-01156-9)
Supplement: Supplementary file 1 — Additional file 1. Includes a list of all samples, patient demographics, location and histopathologic diagnosis of the tumor, duration of clinical follow-up, treatments received as well as any known or tested mutations. [file 13148_2021_1156_MOESM1_ESM.xlsx]

## Sheet: Sheet1
Patient ID	GENDER	Age Range at Diagnosis (years)	Lobe	Brain Region	Diagnosis	Tumor Class	WHO GRADE	Years To Recurrence	Duration of Clinical Follow Up (years)	Survival Post-Diagnosis (1=Alive)	Metastasis	Complete Resection (1=yes, 0=no)	Chemotherapy	Chemo Regimen	Radiation (1=yes)	TERT_C250T	TERT_C228T	TERT_6131	TERT_1420	TERT_3669	TERT SNP	TP53	H3F3A Mutation (G34 or K27M)
PCNS0101X	M	16-18	frontal lobe	supratentorial	Glioblastoma	Glioma	4	NA	0	0	NA	NA	NA	NA	NA	0	0	0	0	0	none	NA	0
PCNS0201X	F	5-10	posterior fossa	infratentorial	Medulloblastoma	Embryonal	4	NA	15	1	0	0	1	8 Cycles Vincristine, lomustine/vincristine/cisplatin, cyclophosphamide (POG A9961),	1	0	0	0	0	2	homozygous 1295349(A to G) [rs2853669]	NA	0
PCNS0301X	M	5-10	posterior fossa	infratentorial	Anaplastic Ependymoma	Ependymoma	4	2	2	0	0	0	1	Thalidomide, celebrex, cyclophosphamide, etopside	1	0	0	0	0	1	heterozygous 1295349(A to G) [rs2853669]	NA	0
PCNS0401X	F	0-4	posterior fossa	infratentorial	Pilocytic Astrocytoma	Glioma	1	NA	14	1	0	1	0	NA	0	0	0	0	0	1	heterozygous 1295349(A to G) [rs2853669]	NA	0
PCNS0501X	M	15-18	posterior fossa	infratentorial	Dysplastic Gangliocytoma	Glioma	1	NA	16	1	0	0	0	NONE	0	0	0	0	0	2	homozygous 1295349(A to G) [rs2853669]	NA	0
PCNS0601X	F	0-4	parieto-temporal lobe	supratentorial	Anaplastic Ependymoma	Ependymoma	4	0	4	0	0	1	1	8 Cycles Vincristine, lomustine/vincristine/cisplatin, cyclophosphamide (POG A9961),	1	0	0	0	0	1	heterozygous 1295349(A to G) [rs2853669]	NA	0
PCNS0701X	F	5-10	posterior fossa	infratentorial	Ependymoma	Ependymoma	2	0	17	1	0	0	0	NONE	1	0	0	0	0	2	homozygous 1295349(A to G) [rs2853669]	NA	0
PCNS0801X	M	5-10	posterior fossa	infratentorial	Pilocytic Astrocytoma	Glioma	1	NA	15	1	0	1	0	NONE	0	0	0	0	0	2	homozygous 1295349(A to G) [rs2853669]	NA	0
PCNS0901A	F	11-15	posterior fossa	infratentorial	Medulloblastoma	Embryonal	4	NA	1	1	0	0	1	cyclophosphamide,	1	0	0	0	0	2	homozygous 1295349(A to G) [rs2853669]	NA	0
PCNS1001B	F	0-4	posterior fossa	infratentorial	Pilocytic Astrocytoma	Glioma	1	6	13	0	1	0	1	POG 9233 (regimen A), A9952 (Regimen A), Vinblastine, A9952 (Regimen B), mTOR inhibitor Trial, cisplatin, cyclophosphamide, etopside, bevacizumab, irinotecan, fenofibrate, thalidomide	0	0	0	0	0	1	heterozygous 1295349(A to G) [rs2853669]	TP53 --c.25_527delGCG(p.R175delR), P.h178FS*69, P.Y220C	0
PCNS1101X	F	16-18	occipital lobe	supratentorial	Ependymoma	Ependymoma	2	3	11	0	0	0	1	3 Cycles TMZ,	1	0	0	0	0	1	heterozygous 1295349(A to G) [rs2853669]	NA	0
PCNS1201X	M	11-15	posterior fossa	infratentorial	Medulloblastoma	Embryonal	4	1	1	0	1	1	1	cyclophosphamide/cisplatin/vincristine,cyclophosphamide alone, etopside,	1	0	0	0	0	1	heterozygous 1295349(A to G) [rs2853669]	NA	0
PCNS1301X	M	16-18	occipital lobe	supratentorial	Desmoplastic Ganglioglioma	Glioma	1	NA	4	1	0	1	0	NONE	0	0	0	0	0	0	none	NA	0
PCNS1401X	F	5-10	temporal lobe	supratentorial	Anaplastic Ganglioglioma	Glioma	3	1	5	0	0	0	1	Not in records.	1	0	0	0	0	2	homozygous 1295349(A to G) [rs2853669]	NA	0
PCNS1501X	M	0-4	frontal lobe	supratentorial	Desmoplastic Ganglioglioma	Glioma	1	NA	24	1	0	1	0	NONE	0	0	0	0	0	2	homozygous 1295349(A to G) [rs2853669]	NA	0
PCNS1701X	M	5-10	posterior fossa	infratentorial	Ependymoma	Ependymoma	2	0	3	0	1	0	1	ifosfamide, et al	1	0	0	0	0	0	none	NA	0
PCNS1801X	M	5-10	temporal lobe	supratentorial	Dysembryoplastic Neuroepithelial Tumor	Glioma	1	1	19	1	0	1	0	NONE	1	0	0	0	0	1	heterozygous 1295349(A to G) [rs2853669]	NA	0
PCNS1901X	F	0-4	posterior fossa	infratentorial	CNS embryonal, NOS	Embryonal	4	0	0	0	1	1	1	vincristine	1	0	0	0	0	0	none	NA	0
PCNS2001X	F	16-18	4th ventricle	infratentorial	Subependymoma	Ependymoma	1	NA	16	1	0	0	0	NONE	0	0	0	0	0	0	none	NA	0
PCNS2101X	M	5-10	suprasellar	supratentorial	Pilocytic Astrocytoma	Glioma	1	NA	22	1	0	0	0	NONE	1	0	0	0	0	0	none	NA	0
PCNS2201X	F	11-15	posterior fossa	infratentorial	Low Grade Glioma	Glioma	2	NA	2	1	0	1	0	NONE	0	0	0	0	0	0	none	NA	0
PCNS2301X	M	5-10	4th ventricle	infratentorial	Ependymoma	Ependymoma	2	NA	23	1	0	1	0	NONE	1	0	0	0	0	0	none	NA	0
PCNS2401X	M	5-10	4th ventricle	infratentorial	CNS embryonal, NOS	Embryonal	4	NA	16	1	0	1	0	NONE	1	0	0	0	0	1	heterozygous 1295349(A to G) [rs2853669]	NA	0
PCNS2601X	M	5-10	posterior fossa	infratentorial	Pilocytic Astrocytoma	Glioma	1	NA	1	1	0	1	0	NONE	0	0	0	0	0	0	none	NA	0
PCNS2701X	M	11-15	posterior fossa	infratentorial	Medulloblastoma	Embryonal	4	0	17	0	1	0	1	3 Cycles cisplatin/etopside, cyclophosphamide alone, cisplatin alone, VP-16, Cyclophosphamide +vincristine,	1	0	0	0	0	1	heterozygous 1295349(A to G) [rs2853669]	NA	0
PCNS2801X	M	16-18	lateral ventricle	supratentorial	Dysembryoplastic Neuroepithelial Tumor	Glioma	1	NA	19	1	0	1	0	NONE	0	0	0	1	1	0	heterozygous 1295258 ( NC_000005.10 @ 1295258, rs35226131) AND 1295337 (rs35161420)	NA	0
PCNS2901X	F	11-15	spinal cord	infratentorial	Myxopapillary Ependymoma	Ependymoma	1	NA	14	1	0	1	0	NONE	0	0	0	0	0	1	heterozygous 1295349(A to G) [rs2853669]	NA	0
PCNS3011X	M	5-10	left temporal resection	supratentorial	Epilepsy	Non-Tumor	NA	NA	1	1	NA	NA	0	NA	0	NA	NA	NA	NA	NA	NA	NA	NA
PCNS3111X	F	11-15	hippocampus, brain	supratentorial	Epilepsy	Non-Tumor	NA	NA	12	1	NA	NA	0	NA	0	NA	NA	NA	NA	NA	NA	NA	NA
PCNS3211X	F	0-4	NA	supratentorial	Epilepsy	Non-Tumor	NA	NA	0	0	NA	NA	0	NA	0	NA	NA	NA	NA	NA	NA	NA	NA
PCNS3311X	F	0-4	NA	supratentorial	Hydrops	Non-Tumor	NA	NA	0	0	NA	NA	0	NA	0	NA	NA	NA	NA	NA	NA	NA	NA
