# Supplementary material for: DNA 5-hydroxymethylcytosine in pediatric central nervous system tumors may impact tumor classification and is a positive prognostic marker
Source: Clin Epigenetics. 2021 Sep 19;13:176. doi: 10.1186/s13148-021-01156-9 (PMC8451154; doi:10.1186/s13148-021-01156-9)
Supplement: Supplementary file 2 — Additional file 2. Gene List: List of genes with a high proportion of represented probes being hyperhydroxymethylated. Gene name, number of probes for each gene represented in the EPIC array, number of probes that qualified as high 5hmC and the calculated percentage. Results of GREAT analysis: Results of submitting the coordinates of the high 5hmC loci to Genomic Regions Enrichment of Annotations Tool (GREAT) analysis. Terms associated with biologic process, cellular components and molecular function are included as well as P value and FDR Q-Values. [file 13148_2021_1156_MOESM2_ESM.xlsx]

## Sheet: Gene List
List of Genes enriched with high 5hmC CpGs
Gene	Number of Probes in EPIC Array	Number of High 5hmC Probes	Percentage of Probes as High 5hmC
SHOC2	19	10	52.6316
ZRANB1	25	12	48
MBNL1	73	30	41.0959
ZMIZ1-AS1	31	11	35.4839
DICER1	43	15	34.8837
GNAQ	69	24	34.7826
SENP6	32	11	34.375
RASSF8	53	18	33.9623
CRTC3	54	18	33.3333
LCOR	33	11	33.3333
NCKAP1	30	10	33.3333
ASAP1	149	49	32.8859
MED13L	96	31	32.2917
RANBP9	31	10	32.2581
DYRK1A	56	18	32.1429
MAML2	122	39	31.9672
LIMS1	47	15	31.9149
TAB2	38	12	31.5789
AHR	32	10	31.25
PEX7	32	10	31.25
FMNL2	109	33	30.2752
FNIP2	50	15	30
SLX4IP	44	13	29.5455
NCOA2	85	25	29.4118
MAP2K4	41	12	29.2683
CAMK2D	65	19	29.2308
TCF12	96	28	29.1667
LHFPL2	93	27	29.0323
PPP2R2A	38	11	28.9474
BMPR1A	45	13	28.8889
ZSWIM6	45	13	28.8889
LRCH1	84	24	28.5714
PPP3CA	70	20	28.5714
FOXO3	63	18	28.5714
JMJD1C	63	18	28.5714
WDFY2	63	18	28.5714
RBFOX2	56	16	28.5714
CHD2	42	12	28.5714
GOLIM4	35	10	28.5714
MTMR3	35	10	28.5714
TRAF3IP2-AS1	35	10	28.5714
TBL1XR1	53	15	28.3019
GNG2	39	11	28.2051
ZCCHC7	50	14	28
GPD2	43	12	27.907
C5orf56	47	13	27.6596
EPS8	58	16	27.5862
ATP1A1	40	11	27.5
CCDC6	40	11	27.5
FILIP1L	51	14	27.451
ZFAND3	77	21	27.2727
GAB1	55	15	27.2727
USP6NL	70	19	27.1429
LINC-PINT	48	13	27.0833
CPQ	37	10	27.027
PICALM	37	10	27.027
RBMS1	101	27	26.7327
KLF7	60	16	26.6667
ZNF438	46	12	26.087
FARS2	73	19	26.0274
UBE2E1	50	13	26
TRPS1	81	21	25.9259
WASF2	39	10	25.641
LDLRAD3	82	21	25.6098
ZNF608	90	23	25.5556
PKP4	55	14	25.4545
AKT3	67	17	25.3731
SGMS1	119	30	25.2101
ADD3	44	11	25
MAP4K3	44	11	25
ETV6	113	28	24.7788
RERE	202	50	24.7525
RAPGEF1	93	23	24.7312
PTPRJ	81	20	24.6914
WIPF1	65	16	24.6154
RTN4	53	13	24.5283
MAGI3	41	10	24.3902
TMCC1	66	16	24.2424
FAM110B	58	14	24.1379
FNDC3B	141	34	24.1135
CERS6	46	11	23.913
SIK3	88	21	23.8636
PLEKHA5	63	15	23.8095
TSHZ1	42	10	23.8095
PAG1	59	14	23.7288
NFIB	68	16	23.5294
GAB2	64	15	23.4375
WAC	47	11	23.4043
CDK14	86	20	23.2558
GNG12	56	13	23.2143
CREB3L2	69	16	23.1884
CELF2	96	22	22.9167
ABCA1	48	11	22.9167
MIR99AHG	48	11	22.9167
MLLT10	48	11	22.9167
TRIP12	57	13	22.807
PHLPP1	79	18	22.7848
SIL1	79	18	22.7848
MAP4K4	101	23	22.7723
MFHAS1	53	12	22.6415
WHSC1L1	49	11	22.449
DST	116	26	22.4138
SIPA1L1	72	16	22.2222
PBX3	63	14	22.2222
ATG10	45	10	22.2222
UBR5	45	10	22.2222
ZBTB20	131	29	22.1374
SEMA6A	86	19	22.093
PDLIM5	59	13	22.0339
STAG1	59	13	22.0339
ENAH	50	11	22
PTPRG	146	32	21.9178
CCNY	105	23	21.9048
CACNA2D1	64	14	21.875
CDKAL1	133	29	21.8045
RUNX1T1	69	15	21.7391
MTSS1	107	23	21.4953
TNIK	117	25	21.3675
TOX	89	19	21.3483
LINC00578	61	13	21.3115
ARHGAP10	94	20	21.2766
TNPO1	47	10	21.2766
PDGFC	52	11	21.1538
CHN1	57	12	21.0526
NSMCE2	100	21	21
SH3RF1	62	13	20.9677
ACVR1	48	10	20.8333
RNF19A	48	10	20.8333
ARHGEF3	116	24	20.6897
ST6GAL1	68	14	20.5882
C1orf21	73	15	20.5479
SRGAP1	73	15	20.5479
FYN	112	23	20.5357
CADM1	98	20	20.4082
NCK2	95	19	20
DNM3	90	18	20
MBNL2	80	16	20
SASH1	75	15	20
SCHIP1	70	14	20
EHBP1	65	13	20
FAM49B	60	12	20
EPC1	50	10	20
ZMIZ1	186	37	19.8925
VTI1A	91	18	19.7802
ABL1	81	16	19.7531
EIF4G3	81	16	19.7531
SLC9A9	76	15	19.7368
ARID1A	51	10	19.6078
CDK6	118	23	19.4915
FRYL	72	14	19.4444
HIVEP2	72	14	19.4444
AFF1	103	20	19.4175
PTK2	124	24	19.3548
PACSIN2	93	18	19.3548
DTNBP1	62	12	19.3548
TANC1	88	17	19.3182
PDE4B	114	22	19.2982
PLCL2	57	11	19.2982
STX8	57	11	19.2982
GTDC1	78	15	19.2308
ANKRD55	52	10	19.2308
PPP1R9A	52	10	19.2308
TNKS	52	10	19.2308
FOXN3	172	33	19.186
STIM1	73	14	19.1781
CORO1C	68	13	19.1176
LPP	215	41	19.0698
PBX1	126	24	19.0476
JAZF1	105	20	19.0476
TCF7L2	142	27	19.0141
MITF	79	15	18.9873
SSH2	79	15	18.9873
JARID2	174	33	18.9655
DIP2B	74	14	18.9189
GFOD1	74	14	18.9189
SORL1	96	18	18.75
SPRED2	75	14	18.6667
UST	102	19	18.6275
DENND1A	129	24	18.6047
BICD1	70	13	18.5714
MARK3	54	10	18.5185
SOX5	130	24	18.4615
CYTH1	82	15	18.2927
ARID5B	104	19	18.2692
CHD7	88	16	18.1818
RALGPS1	88	16	18.1818
OSBPL3	77	14	18.1818
ANTXR1	83	15	18.0723
ZFPM2	83	15	18.0723
CRADD	61	11	18.0328
DCLK2	61	11	18.0328
PUM1	61	11	18.0328
TPD52	61	11	18.0328
PREX1	111	20	18.018
MACF1	150	27	18
NPAS3	100	18	18
DGKI	78	14	17.9487
GALNT7	67	12	17.9104
PLXDC2	56	10	17.8571
PRKCA	174	31	17.8161
SSBP3	146	26	17.8082
HIVEP3	208	37	17.7885
NIN	62	11	17.7419
MAPKAP1	79	14	17.7215
PIP4K2A	85	15	17.6471
NTRK2	57	10	17.5439
PPP2R5E	57	10	17.5439
SAMD4A	97	17	17.5258
TRIO	234	41	17.5214
EXT1	137	24	17.5182
TTC7A	80	14	17.5
NAV2	223	39	17.4888
KCNMA1	206	36	17.4757
TSPAN5	63	11	17.4603
UTRN	104	18	17.3077
ZEB2	81	14	17.284
MAN1C1	110	19	17.2727
LYST	58	10	17.2414
FRY	64	11	17.1875
FTO	105	18	17.1429
CRIM1	94	16	17.0213
NCALD	94	16	17.0213
SLC22A23	130	22	16.9231
CD44	65	11	16.9231
SNX9	65	11	16.9231
NEBL	71	12	16.9014
ROR1	113	19	16.8142
NFIA	119	20	16.8067
APP	90	15	16.6667
SLC1A2	78	13	16.6667
PLCE1	72	12	16.6667
SHB	72	12	16.6667
FAF1	66	11	16.6667
ATXN1	169	28	16.568
TEAD1	133	22	16.5414
NAV1	91	15	16.4835
KLF12	85	14	16.4706
RBMS3	79	13	16.4557
C9orf3	152	25	16.4474
MKL1	73	12	16.4384
RNU6-71P	67	11	16.4179
ZAK	67	11	16.4179
ARID1B	189	31	16.4021
ZEB1	61	10	16.3934
ERC1	104	17	16.3462
PARD3	190	31	16.3158
LRIG1	86	14	16.2791
HIPK2	123	20	16.2602
MSI2	197	32	16.2437
BTBD9	111	18	16.2162
ITSN1	74	12	16.2162
NRCAM	74	12	16.2162
KIF13A	62	10	16.129
NCKAP5	81	13	16.0494
ENOX1	106	17	16.0377
SMAD3	106	17	16.0377
CHST11	131	21	16.0305
SLC12A8	75	12	16
SH3BP2	69	11	15.942
FAM53B	113	18	15.9292
PVT1	113	18	15.9292
ANKRD44	76	12	15.7895
PRKCE	165	26	15.7576
ASPH	70	11	15.7143
TBC1D5	70	11	15.7143
DTNA	83	13	15.6627
ABHD2	64	10	15.625
OSBPL9	64	10	15.625
MGLL	77	12	15.5844
RAPGEF4	77	12	15.5844
RGL1	77	12	15.5844
RAB31	71	11	15.493
RCAN1	71	11	15.493
RAD51B	168	26	15.4762
STK39	78	12	15.3846
ITPR2	118	18	15.2542
SPTBN1	118	18	15.2542
EXOC4	125	19	15.2
ZBTB38	79	12	15.1899
BCAT1	66	10	15.1515
ITPKB	86	13	15.1163
SND1	159	24	15.0943
RASAL2	73	11	15.0685
NCAM1	80	12	15
CORO2B	87	13	14.9425
PTPRK	87	13	14.9425
SLC8A1	74	11	14.8649
TMEM131	74	11	14.8649
SETBP1	101	15	14.8515
SH3BP4	108	16	14.8148
SPIDR	81	12	14.8148
TNS3	169	25	14.7929
XYLT1	129	19	14.7287
ADARB1	68	10	14.7059
CLSTN2	68	10	14.7059
NHSL1	68	10	14.7059
RAD51L1	68	10	14.7059
MED12L	82	12	14.6341
DAAM1	89	13	14.6067
DOCK4	89	13	14.6067
ANO6	69	10	14.4928
ATXN7	76	11	14.4737
ANK2	111	16	14.4144
DAB2IP	126	18	14.2857
LRFN2	70	10	14.2857
APBB2	155	22	14.1935
AKAP13	156	22	14.1026
VGLL4	142	20	14.0845
DLGAP1	135	19	14.0741
NR3C1	86	12	13.9535
PSD3	101	14	13.8614
SGK1	87	12	13.7931
PITPNC1	109	15	13.7615
LDLRAD4	131	18	13.7405
ANKS1A	73	10	13.6986
LYN	73	10	13.6986
PDE7B	73	10	13.6986
FOXP1	285	39	13.6842
PLCB1	95	13	13.6842
TCF4	154	21	13.6364
FHIT	118	16	13.5593
KIAA1026	111	15	13.5135
LOC643339	74	10	13.5135
THADA	126	17	13.4921
MBP	141	19	13.4752
ST3GAL1	82	11	13.4146
ST3GAL3	82	11	13.4146
UBASH3B	82	11	13.4146
STARD13	142	19	13.3803
ME3	75	10	13.3333
PDE4D	263	35	13.308
MPRIP	98	13	13.2653
EPB41L2	83	11	13.253
TCF7L1	83	11	13.253
TOM1L2	76	10	13.1579
ANK3	153	20	13.0719
CMIP	207	27	13.0435
NLGN1	77	10	12.987
MAGI1	170	22	12.9412
SPATS2L	85	11	12.9412
PTPN14	101	13	12.8713
ZHX2	101	13	12.8713
CTIF	117	15	12.8205
DTNB	78	10	12.8205
TTLL5	78	10	12.8205
AKAP6	86	11	12.7907
TENM4	86	11	12.7907
DNMT3A	110	14	12.7273
PPP2R2B	95	12	12.6316
HDAC9	119	15	12.605
AFF3	128	16	12.5
STK24	104	13	12.5
INPP4A	80	10	12.5
RXRA	80	10	12.5
RAI1	129	16	12.4031
ZBTB16	97	12	12.3711
COL27A1	89	11	12.3596
TRIM2	89	11	12.3596
MKLN1	81	10	12.3457
TIMP2	81	10	12.3457
ARHGAP26	171	21	12.2807
MEIS2	106	13	12.2642
MEF2C	98	12	12.2449
CUGBP2	82	10	12.1951
PMEPA1	82	10	12.1951
WWTR1	82	10	12.1951
EEFSEC	107	13	12.1495
PPFIBP2	91	11	12.0879
BACH2	116	14	12.069
KIAA1217	142	17	11.9718
SYNE2	134	16	11.9403
ZFHX3	185	22	11.8919
RGS3	85	10	11.7647
ZNF827	85	10	11.7647
IGF1R	196	23	11.7347
SORBS1	111	13	11.7117
PLXNA2	94	11	11.7021
CSGALNACT1	86	10	11.6279
SH3RF3	173	20	11.5607
GLIS3	104	12	11.5385
MCC	139	16	11.5108
LOC100506457	87	10	11.4943
UVRAG	87	10	11.4943
GALNT2	148	17	11.4865
ARHGAP15	122	14	11.4754
VPS13D	96	11	11.4583
VOPP1	88	10	11.3636
APBA2	106	12	11.3208
SPATA13	115	13	11.3043
NOS1AP	89	10	11.236
LRRFIP1	107	12	11.215
ELMO1	161	18	11.1801
DLC1	117	13	11.1111
FGGY	117	13	11.1111
DSCAML1	173	19	10.9827
MAML3	164	18	10.9756
ERC2	128	14	10.9375
MEGF11	147	16	10.8844
ADK	92	10	10.8696
EBF1	139	15	10.7914
GRIK4	139	15	10.7914
ABLIM1	102	11	10.7843
GPC6	130	14	10.7692
DIRC3	93	10	10.7527
LIMCH1	103	11	10.6796
CACNA2D3	122	13	10.6557
PRDM2	106	11	10.3774
ROBO1	116	12	10.3448
CTNNA2	155	16	10.3226
SDCCAG8	97	10	10.3093
ARHGAP22	117	12	10.2564
NRXN1	127	13	10.2362
PALLD	157	16	10.1911
SYNE1	108	11	10.1852
PARK2	138	14	10.1449
BRE	99	10	10.101
PTPRM	99	10	10.101
ABTB2	109	11	10.0917
SVIL	119	12	10.084
ESRRG	121	12	9.91736
PCCA	132	13	9.84848
MSRA	122	12	9.83607
ECE1	114	11	9.64912
DOCK9	104	10	9.61538
ITPK1	115	11	9.56522
GRID1	147	14	9.52381
WWOX	203	19	9.35961
ALK	119	11	9.2437
TTC7B	119	11	9.2437
EPHB2	121	11	9.09091
TIAM1	110	10	9.09091
CTNND2	111	10	9.00901
LRBA	111	10	9.00901
MAGI2	167	15	8.98204
BCAS3	134	12	8.95522
ZNF423	192	17	8.85417
RUNX1	126	11	8.73016
PLXNA4	115	10	8.69565
2020-09-09	232	20	8.62069
SMG6	116	10	8.62069
SYN3	175	15	8.57143
SKI	152	13	8.55263
AFAP1	141	12	8.51064
SORBS2	153	13	8.49673
NRXN2	118	10	8.47458
PRKCH	130	11	8.46154
PKNOX2	133	11	8.27068
AUTS2	232	19	8.18966
SDK2	147	12	8.16327
ANKRD11	272	22	8.08824
GABBR1	149	12	8.05369
ZDHHC14	149	12	8.05369
GRK5	138	11	7.97101
RORA	189	15	7.93651
DLG2	190	15	7.89474
ODZ4	127	10	7.87402
ITPR1	128	10	7.8125
FRMD4A	245	19	7.7551
NTM	248	19	7.66129
FARP1	146	11	7.53425
CTBP2	167	12	7.18563
CAMTA1	421	30	7.12589
IQSEC1	156	11	7.05128
KALRN	143	10	6.99301
CREB5	145	10	6.89655
CUX1	294	20	6.80272
SMYD3	184	12	6.52174
SNX29	201	13	6.46766
RGS12	172	11	6.39535
SH3PXD2A	174	11	6.32184
TBC1D22A	206	13	6.31068
NCOR2	271	17	6.27306
AGAP1	377	23	6.1008
RASA3	301	18	5.98007
GNAS	168	10	5.95238
KLHL29	188	11	5.85106
HDAC4	470	27	5.74468
GMDS	175	10	5.71429
OPCML	206	11	5.33981
CACNA1C	244	12	4.91803
RPTOR	490	24	4.89796
KIF26B	209	10	4.78469
TRAPPC9	382	18	4.71204
DIP2C	499	21	4.20842
MAD1L1	678	15	2.21239
PTPRN2	1198	17	1.41903

## Sheet: Results of GREAT Analysis
# GREAT version 4.0.4	Species assembly: hg19	Association rule: Basal+extension: 5000 bp upstream, 1000 bp downstream, 1000000 bp max extension, curated regulatory domains included
# Ontology	Term Name	Hyper Rank	Hyper Raw P-Value	Hyper FDR Q-Val	Hyper Fold Enrichment	Hyper Foreground Region Hits	Hyper Total Regions	Hyper Region Set Coverage	Hyper Foreground Gene Hits	Total Genes Annotated
GO Biological Process	regulation of GTPase activity	37	2.88126e-121	1.02362e-118	2.24547	978	43348	0.130924	64	472
GO Biological Process	regulation of system process	55	1.7857e-109	4.26783e-107	2.13167	988	46129	0.132262	61	503
GO Biological Process	positive regulation of GTPase activity	60	9.48712e-106	2.07847e-103	2.29121	826	35880	0.110576	54	400
GO Biological Process	regulation of small GTPase mediated signal transduction	64	2.44086e-102	5.0133e-100	2.38242	743	31039	0.0994645	51	310
GO Biological Process	regulation of calcium ion transmembrane transport	119	1.8212e-72	2.01174e-70	3.07284	347	11239	0.0464525	21	137
GO Biological Process	regulation of Ras protein signal transduction	124	4.78957e-71	5.07733e-69	2.36957	526	22093	0.070415	36	210
GO Biological Process	regulation of transmembrane transporter activity	128	1.32156e-70	1.35718e-68	2.53893	460	18032	0.0615796	27	219
GO Biological Process	regulation of transporter activity	131	2.92154e-69	2.93158e-67	2.46537	476	19216	0.0637216	29	232
GO Biological Process	regulation of cation transmembrane transport	141	7.52208e-65	7.01261e-63	2.29915	510	22077	0.0682731	32	263
GO Biological Process	regulation of cell morphogenesis involved in differentiation	143	2.86704e-64	2.63547e-62	2.13941	588	27354	0.0787149	39	257
GO Biological Process	regulation of ion transmembrane transporter activity	149	3.2192e-63	2.84003e-61	2.47356	432	17382	0.0578313	25	213
GO Biological Process	regulation of insulin secretion	162	3.25143e-60	2.63828e-58	2.45266	418	16962	0.0559572	23	172
GO Biological Process	regulation of muscle system process	163	1.85321e-59	1.4945e-57	2.26122	484	21303	0.0647925	26	211
GO Biological Process	regulation of relaxation of cardiac muscle	171	1.31237e-58	1.00884e-56	9.19746	95	1028	0.0127175	4	7
GO Biological Process	regulation of peptide hormone secretion	175	4.33994e-58	3.25992e-56	2.33289	444	18942	0.0594377	25	201
GO Biological Process	regulation of peptide secretion	182	4.67698e-57	3.37796e-55	2.31202	444	19113	0.0594377	25	205
GO Biological Process	regulation of peptide transport	185	1.46333e-56	1.03976e-54	2.30202	444	19196	0.0594377	25	207
GO Biological Process	response to transforming growth factor beta	187	1.54102e-56	1.08325e-54	2.4375	397	16210	0.0531459	22	149
GO Biological Process	synapse organization	190	7.69711e-56	5.32519e-54	2.42792	395	16192	0.0528782	28	166
GO Biological Process	cellular response to transforming growth factor beta stimulus	207	5.1698e-53	3.28295e-51	2.42747	375	15375	0.0502008	21	143
GO Cellular Component	postsynapse	1	4.20011e-148	7.2494e-145	2.47708	984	39536	0.131727	64	422
GO Cellular Component	postsynaptic density	7	1.47513e-101	3.63726e-99	2.69026	596	22049	0.0797858	39	206
GO Cellular Component	postsynaptic specialization	8	4.1458e-101	8.94457e-99	2.68321	596	22107	0.0797858	39	207
GO Cellular Component	asymmetric synapse	9	2.2626e-98	4.33916e-96	2.64033	596	22466	0.0797858	39	211
GO Cellular Component	neuron to neuron synapse	11	1.77631e-96	2.7872e-94	2.61081	596	22720	0.0797858	39	214
GO Cellular Component	synaptic membrane	19	4.65299e-77	4.22688e-75	2.23998	637	28303	0.0852744	37	294
GO Cellular Component	neuron spine	23	1.01158e-65	7.59127e-64	2.84845	353	12334	0.0472557	18	128
GO Cellular Component	dendritic spine	24	1.23328e-62	8.86933e-61	2.80838	344	12191	0.0460509	17	126
GO Cellular Component	postsynaptic membrane	27	1.33759e-59	8.55066e-58	2.24812	491	21737	0.0657296	30	224
GO Cellular Component	site of polarized growth	38	8.25654e-49	3.75021e-47	2.34795	368	15599	0.0492637	25	154
GO Cellular Component	growth cone	45	4.67961e-42	1.79489e-40	2.25658	343	15128	0.045917	23	149
GO Cellular Component	RNAi effector complex	48	1.8138e-39	6.52211e-38	7.01145	77	1093	0.0103079	4	11
GO Cellular Component	excitatory synapse	55	3.02464e-36	9.49187e-35	3.67094	134	3633	0.0179384	7	27
GO Cellular Component	clathrin-coated vesicle	56	9.61899e-36	2.96471e-34	2.23604	296	13175	0.0396252	17	174
GO Cellular Component	trans-Golgi network	57	1.71416e-35	5.19058e-34	2.16887	314	14409	0.0420348	18	195
GO Cellular Component	sarcoplasm	58	2.54157e-35	7.56337e-34	2.72619	201	7338	0.0269076	12	70
GO Cellular Component	cytoplasmic cyclin-dependent protein kinase holoenzyme complex	59	3.09587e-35	9.05673e-34	14.1242	43	303	0.00575636	2	2
GO Cellular Component	lamellipodium	60	1.34707e-33	3.87508e-32	2.05253	337	16341	0.0451138	25	185
GO Cellular Component	RISC complex	62	7.56606e-33	2.10629e-31	7.08492	63	885	0.00843373	3	10
GO Cellular Component	beta-catenin-TCF complex	63	1.40701e-32	3.85475e-31	6.61504	66	993	0.00883534	2	5
GO Molecular Function	GTPase regulator activity	2	7.82227e-95	1.65011e-91	2.41712	672	27670	0.0899598	43	304
GO Molecular Function	GTPase activator activity	3	7.63014e-94	1.07305e-90	2.47725	636	25552	0.0851406	41	275
GO Molecular Function	nucleoside-triphosphatase regulator activity	5	1.08921e-83	9.19076e-81	2.23078	696	31052	0.0931727	46	341
GO Molecular Function	actin binding	13	1.31477e-62	4.26694e-60	2.01029	661	32725	0.0884873	45	401
GO Molecular Function	MHC class Ib protein binding, via antigen binding groove	20	1.8273e-55	3.8547e-53	21.032	56	265	0.00749665	1	2
GO Molecular Function	small GTPase binding	26	3.38308e-49	5.4897e-47	2.09487	473	22472	0.0633199	32	291
GO Molecular Function	Ras GTPase binding	28	1.88115e-47	2.83449e-45	2.11992	444	20845	0.0594377	29	270
GO Molecular Function	signal transducer activity, downstream of receptor	32	2.14988e-45	2.83448e-43	2.65157	273	10247	0.0365462	21	121
GO Molecular Function	binding, bridging	33	6.33953e-45	8.10499e-43	2.21909	380	17043	0.0508702	25	185
GO Molecular Function	transcription factor activity, RNA polymerase II transcription factor binding	34	3.78583e-44	4.69777e-42	2.27913	353	15415	0.0472557	18	155
GO Molecular Function	signal transducer, downstream of receptor, with serine/threonine kinase activity	35	8.49193e-42	1.02364e-39	3.24658	183	5610	0.024498	14	69
GO Molecular Function	MAP kinase kinase kinase kinase activity	36	1.53514e-41	1.7991e-39	7.14731	80	1114	0.0107095	4	11
GO Molecular Function	poly-glutamine tract binding	37	1.08204e-40	1.23382e-38	15.8032	47	296	0.00629183	1	1
GO Molecular Function	MHC class Ib protein binding	38	1.81428e-40	2.01432e-38	11.5154	56	484	0.00749665	1	5
GO Molecular Function	gamma-catenin binding	40	9.26747e-38	9.77486e-36	6.51809	78	1191	0.0104418	3	10
GO Molecular Function	signaling adaptor activity	42	7.28999e-37	7.32297e-35	2.76687	205	7374	0.0274431	14	79
GO Molecular Function	E-box binding	43	1.48554e-36	1.45756e-34	3.30971	155	4661	0.0207497	11	38
GO Molecular Function	hormone receptor binding	44	5.53415e-36	5.3065e-34	2.23621	298	13263	0.0398929	17	160
GO Molecular Function	growth hormone secretagogue receptor activity	48	2.69555e-34	2.36927e-32	21.018	34	161	0.00455154	1	1
GO Molecular Function	nuclear hormone receptor binding	50	4.4299e-34	3.73795e-32	2.30264	265	11454	0.0354752	14	137
Human Phenotype	Autistic behavior	1	8.78334e-96	5.86025e-92	4.18234	310	7377	0.0414993	14	88
Human Phenotype	Abnormal nasal morphology	3	5.95924e-85	1.32534e-81	2.19375	731	33164	0.0978581	42	377
Human Phenotype	Delayed speech and language development	6	6.48149e-74	7.20742e-71	2.40421	532	22023	0.0712182	26	243
Human Phenotype	Strabismus	13	2.29991e-66	1.18039e-63	2.10799	627	29603	0.0839357	34	359
Human Phenotype	Slanting of the palpebral fissure	20	1.55225e-62	5.1783e-60	2.27629	502	21949	0.0672021	27	242
Human Phenotype	Abnormal conjugate eye movement	21	2.90842e-62	9.24048e-60	2.05111	627	30424	0.0839357	34	373
Human Phenotype	Abnormality of the external nose	22	3.98697e-61	1.20914e-58	2.03814	625	30520	0.083668	35	341
Human Phenotype	Abnormality of the palpebral fissures	24	1.02412e-57	2.84705e-55	2.04221	588	28656	0.0787149	31	317
Human Phenotype	Downslanted palpebral fissures	28	1.18135e-55	2.81498e-53	2.42687	394	16158	0.0527443	20	175
Human Phenotype	Autism	33	3.2371e-52	6.54483e-50	4.43406	157	3524	0.0210174	6	42
Human Phenotype	Hyperactivity	36	3.84984e-51	7.13503e-49	2.98955	254	8456	0.0340027	12	108
Human Phenotype	Short digit	40	1.81383e-50	3.02546e-48	2.12247	471	22086	0.0630522	28	226
Human Phenotype	Misalignment of teeth	41	2.508e-50	4.08131e-48	2.38197	369	15418	0.0493976	20	162
Human Phenotype	Aplasia/hypoplasia involving bones of the upper limbs	42	1.32614e-48	2.10666e-46	2.08768	471	22454	0.0630522	27	248
Human Phenotype	Round face	47	9.26598e-47	1.31537e-44	3.71415	172	4609	0.0230254	10	45
Human Phenotype	Aplasia/hypoplasia involving bones of the hand	50	3.88057e-45	5.17823e-43	2.07405	444	21306	0.0594377	25	230
Human Phenotype	Macrotia	51	3.88063e-45	5.07677e-43	2.9678	226	7579	0.0302543	10	93
Human Phenotype	Anteverted nares	52	5.02432e-45	6.44659e-43	2.2614	366	16108	0.048996	19	187
Human Phenotype	Abnormal cardiac ventricle morphology	53	5.20729e-45	6.55529e-43	2.07152	444	21332	0.0594377	27	243
Human Phenotype	Abnormality of the nasal tip	54	1.85875e-44	2.29659e-42	2.48567	300	12012	0.0401606	14	125
Mouse Phenotype Single KO	abnormal hippocampus morphology	31	2.99323e-85	8.8339e-83	2.3855	621	25909	0.0831325	41	258
Mouse Phenotype Single KO	abnormal temporal lobe morphology	35	3.59929e-81	9.40854e-79	2.32685	621	26562	0.0831325	41	264
Mouse Phenotype Single KO	abnormal lymphopoiesis	36	2.60488e-80	6.62002e-78	2.04231	810	39473	0.108434	53	430
Mouse Phenotype Single KO	abnormal cell migration	44	8.75566e-77	1.82058e-74	2.00291	812	40349	0.108702	49	405
Mouse Phenotype Single KO	abnormal B cell differentiation	48	2.56175e-71	4.8828e-69	2.31408	553	23784	0.0740294	33	245
Mouse Phenotype Single KO	abnormal corpus callosum morphology	51	6.68245e-70	1.19878e-67	3.10901	329	10532	0.0440428	19	99
Mouse Phenotype Single KO	abnormal limbic system morphology	54	6.73254e-69	1.14067e-66	2.11584	645	30340	0.0863454	44	301
Mouse Phenotype Single KO	decreased macrophage cell number	58	1.29705e-66	2.04599e-64	3.18308	303	9474	0.0405623	15	89
Mouse Phenotype Single KO	abnormal dorsal telencephalic commissure morphology	59	3.26073e-66	5.05634e-64	2.99608	329	10929	0.0440428	19	102
Mouse Phenotype Single KO	abnormal cued conditioning behavior	67	2.24481e-64	3.06534e-62	3.0934	305	9813	0.04083	17	93
Mouse Phenotype Single KO	small thymus	76	7.5573e-62	9.0976e-60	2.25537	506	22329	0.0677376	33	241
Mouse Phenotype Single KO	abnormal immature B cell number	78	4.78477e-61	5.61229e-59	2.84139	329	11524	0.0440428	17	109
Mouse Phenotype Single KO	thymus hypoplasia	82	1.36723e-60	1.52546e-58	2.68605	358	13265	0.047925	21	140
Mouse Phenotype Single KO	abnormal nervous system tract morphology	83	1.56744e-60	1.72777e-58	2.49877	406	16171	0.0543507	25	148
Mouse Phenotype Single KO	abnormal immature B cell morphology	84	2.04424e-60	2.22651e-58	2.82277	329	11600	0.0440428	17	112
Mouse Phenotype Single KO	abnormal brain commissure morphology	85	5.89416e-60	6.3442e-58	2.59442	376	14424	0.0503347	23	125
Mouse Phenotype Single KO	enhanced cued conditioning behavior	86	3.67867e-59	3.9135e-57	7.4214	112	1502	0.0149933	4	10
Mouse Phenotype Single KO	abnormal pharyngeal arch morphology	88	5.8411e-59	6.07276e-57	2.47981	401	16094	0.0536814	23	126
Mouse Phenotype Single KO	decreased circulating insulin level	94	1.36072e-56	1.32439e-54	2.15192	512	23680	0.0685408	31	274
Mouse Phenotype Single KO	unidirectional circling	95	2.29439e-56	2.20961e-54	8.30798	98	1174	0.0131191	4	8
Mouse Phenotype	small thymus	34	5.66432e-104	1.59167e-101	2.32663	789	33751	0.105622	45	354
Mouse Phenotype	abnormal hippocampus morphology	37	2.21304e-102	5.71444e-100	2.26529	819	35983	0.109639	51	367
Mouse Phenotype	abnormal temporal lobe morphology	42	1.38362e-98	3.14741e-96	2.22492	819	36636	0.109639	51	373
Mouse Phenotype	abnormal limbic system morphology	48	1.65502e-88	3.29418e-86	2.09072	843	40130	0.112851	54	414
Mouse Phenotype	thymus hypoplasia	49	7.43569e-88	1.44981e-85	2.59902	548	20985	0.0733601	28	216
Mouse Phenotype	abnormal thymus size	66	3.79914e-81	5.49954e-79	2.04675	814	39582	0.108969	48	445
Mouse Phenotype	abnormal dorsal telencephalic commissure morphology	71	5.16758e-80	6.95367e-78	2.74868	455	16475	0.0609103	26	150
Mouse Phenotype	abnormal brain commissure morphology	87	5.06897e-76	5.56654e-74	2.46525	522	21074	0.0698795	31	178
Mouse Phenotype	abnormal pre-B cell morphology	91	1.12897e-73	1.1853e-71	2.94452	376	12709	0.0503347	20	130
Mouse Phenotype	abnormal B cell differentiation	93	2.26746e-72	2.32939e-70	2.12527	670	31376	0.0896921	41	341
Mouse Phenotype	abnormal corpus callosum morphology	98	4.63025e-72	4.51403e-70	2.67823	428	15905	0.0572959	25	146
Mouse Phenotype	decreased total body fat amount	109	3.21637e-67	2.81919e-65	2.07346	659	31632	0.0882195	36	382
Mouse Phenotype	abnormal nervous system tract morphology	111	3.82063e-66	3.2885e-64	2.233	552	24603	0.0738956	33	214
Mouse Phenotype	abnormal pharyngeal arch morphology	113	1.82342e-65	1.54168e-63	2.3475	494	20944	0.0661312	31	170
Mouse Phenotype	decreased macrophage cell number	114	2.99304e-65	2.50837e-63	2.76316	368	13255	0.0492637	20	132
Mouse Phenotype	decreased immature B cell number	121	6.83546e-63	5.39719e-61	2.77579	352	12621	0.0471218	20	130
Mouse Phenotype	small spleen	124	2.87698e-62	2.21667e-60	2.14799	565	26179	0.0756359	35	307
Mouse Phenotype	abnormal brain white matter morphology	125	4.59976e-62	3.51569e-60	2.16066	556	25611	0.0744311	33	231
Mouse Phenotype	abnormal oxygen level	128	9.17428e-62	6.84774e-60	2.02914	638	31293	0.0854083	36	288
Mouse Phenotype	decreased circulating insulin level	129	1.45987e-61	1.08121e-59	2.0584	615	29736	0.0823293	38	334
