# Supplementary material for: DNA 5-hydroxymethylcytosine in pediatric central nervous system tumors may impact tumor classification and is a positive prognostic marker
Source: Clin Epigenetics. 2021 Sep 19;13:176. doi: 10.1186/s13148-021-01156-9 (PMC8451154; doi:10.1186/s13148-021-01156-9)
Supplement: Supplementary file 3 — Additional file 3. Great Analysis of DHMRs: Results of submitting DHMR loci to GREAT analysis. DHMR Genes: Results of linear model testing for sites of differential hydroxymethylation between tumor and non-tumor samples. Data includes the associated genes, relation to island, chromosomes, logFC and adjusted P value. [file 13148_2021_1156_MOESM3_ESM.xlsx]

## Sheet: Great Analysis of DHMRs
# GREAT version 4.0.4	Species assembly: hg19	Association rule: Basal+extension: 5000 bp upstream, 1000 bp downstream, 1000000 bp max extension, curated regulatory domains included
# Ontology	Term Name	Hyper Rank	Hyper Raw P-Value	Hyper FDR Q-Val	Hyper Fold Enrichment	Hyper Foreground Region Hits	Hyper Total Regions	Hyper Region Set Coverage	Hyper Foreground Gene Hits	Total Genes Annotated
GO Biological Process	cellular response to corticosteroid stimulus	8	8.91726e-07	0.00146522	3.57304	21	6027	0.0289655	14	64
GO Biological Process	cellular response to glucocorticoid stimulus	10	2.0103e-06	0.00264254	3.5203	20	5826	0.0275862	13	61
GO Biological Process	regulation of I-kappaB kinase/NF-kappaB signaling	15	4.06958e-06	0.00356631	2.26978	38	17168	0.0524138	31	240
GO Biological Process	regulation of tubulin deacetylation	30	2.27582e-05	0.0099719	15.3054	5	335	0.00689655	3	6
GO Biological Process	regulation of mRNA stability	33	2.58068e-05	0.0102797	2.56905	25	9979	0.0344828	18	151
GO Biological Process	protein polyubiquitination	37	2.8382e-05	0.0100833	2.03122	40	20194	0.0551724	31	284
GO Biological Process	proteasome-mediated ubiquitin-dependent protein catabolic process	42	3.27884e-05	0.010262	2.03921	39	19612	0.0537931	31	298
GO Biological Process	positive regulation of cytokinesis	45	4.21349e-05	0.0123081	4.56315	11	2472	0.0151724	8	37
GO Biological Process	regulation of RNA stability	50	5.18552e-05	0.0136327	2.45844	25	10428	0.0344828	18	160
GO Biological Process	cellular response to Thyroglobulin triiodothyronine	52	5.91129e-05	0.014943	19.6261	4	209	0.00551724	2	2
GO Biological Process	regulation of cytokinesis	60	7.59385e-05	0.0166369	3.47615	14	4130	0.0193103	11	66
GO Biological Process	negative regulation of release of cytochrome c from mitochondria	66	9.4589e-05	0.018839	5.78133	8	1419	0.0110345	5	17
GO Biological Process	protein deubiquitination involved in ubiquitin-dependent protein catabolic process	68	0.000100326	0.019394	11.1706	5	459	0.00689655	3	11
GO Biological Process	negative regulation of erythrocyte differentiation	73	0.00010727	0.019316	6.67744	7	1075	0.00965517	3	8
GO Biological Process	sister chromatid segregation	77	0.000139686	0.0238463	2.26084	26	11793	0.0358621	24	186
GO Biological Process	response to corticosteroid	79	0.000140651	0.0234033	2.14733	29	13849	0.04	21	162
GO Biological Process	negative regulation of canonical Wnt signaling pathway	80	0.000143252	0.0235382	2.11276	30	14561	0.0413793	24	164
GO Biological Process	regulation of protein polyubiquitination	82	0.000146225	0.0234406	6.34681	7	1131	0.00965517	4	16
GO Biological Process	regulation of erythrocyte differentiation	84	0.00015301	0.0239442	3.43229	13	3884	0.017931	8	40
GO Biological Process	histone monoubiquitination	88	0.000183608	0.0274265	4.63544	9	1991	0.0124138	6	27
GO Cellular Component	midbody	3	1.17597e-06	0.000676577	2.68673	31	11832	0.0427586	27	160
GO Cellular Component	Flemming body	7	2.39267e-05	0.00589964	6.07582	9	1519	0.0124138	7	23
GO Molecular Function	beta-catenin binding	2	1.19763e-07	0.000252639	3.13829	29	9476	0.04	17	82
GO Molecular Function	3-oxoacyl-[acyl-carrier-protein] reductase (NADH) activity	4	2.30835e-05	0.0243473	15.2599	5	336	0.00689655	2	2
Mouse Phenotype Single KO	decreased circulating tumor necrosis factor level	1	4.59784e-06	0.0420656	4.5047	14	3187	0.0193103	11	43
Mouse Phenotype	decreased circulating tumor necrosis factor level	1	2.90065e-06	0.0277128	4.38857	15	3505	0.0206897	12	51

## Sheet: DHMR Genes
Name	Chromosome	Relation to Island	Gene	logFC	P.Value	adj.P.Val
cg10565187	chr19	Island	APC2	-0.311479	2.24594e-05	0.0524458
cg10090761	chr19	Island	APC2	-0.226415	0.000201319	0.0653173
cg03306486	chr19	Island	APC2	-0.347258	0.00163009	0.0958789
cg06833564	chr16	Island	FAM100A	-0.330953	5.45587e-06	0.0507028
cg07870378	chr16	Island	FAM100A	-0.180961	0.000916355	0.085066
cg10638734	chr16	Island	GPRC5B	-0.176069	0.000637226	0.0810548
cg14726652	chr16	Island	GPRC5B	-0.162227	0.00149418	0.0935331
cg05038268	chr11	Island	KDM2A	-0.178516	0.00145391	0.0935331
cg02642549	chr5	Island	LHFPL2	-0.353689	7.3864e-05	0.0575076
cg02083836	chr1	Island	LOC339524	-0.180488	0.00058355	0.0810548
cg25864555	chr19	Island	MAST1	-0.176277	0.000899794	0.085066
cg04728310	chr19	Island	NA	-0.229464	7.98663e-05	0.0575076
cg19430537	chr17	Island	NA	-0.304764	0.000175926	0.0649453
cg18989909	chr2	Island	NA	-0.198997	0.000917014	0.085066
cg21962374	chr20	Island	NPEPL1; STX16-NPEPL1	-0.338191	9.83403e-05	0.0575076
cg02734505	chr12	Island	ZNF385A	-0.216594	0.00159223	0.0953487
cg11797485	chr15	N_Shelf	ANP32A	-0.188187	0.00172329	0.0965876
cg15564207	chr3	N_Shelf	AZI2	-0.18198	0.000244717	0.0655926
cg13024741	chr6	N_Shelf	BTBD9	-0.200582	0.000851983	0.0840053
cg01904243	chr14	N_Shelf	C14orf43	-0.230481	0.000154458	0.0628006
cg07665923	chr7	N_Shelf	C7orf50	-0.196351	0.00122118	0.0886554
cg22346073	chr2	N_Shelf	CLASP1	-0.211313	0.000356221	0.0715773
cg13996593	chr2	N_Shelf	DNER	-0.205528	0.00144647	0.0934192
cg20312179	chr1	N_Shelf	EPS15	-0.189897	0.0018397	0.0981802
cg19597230	chr2	N_Shelf	FARSB	-0.145397	0.0016846	0.0962345
cg06022439	chr6	N_Shelf	HCG18	0.192346	0.00174546	0.0967183
cg27338079	chr14	N_Shelf	HNRNPC	-0.197229	0.000248746	0.0655926
cg03209707	chr14	N_Shelf	HNRNPC	-0.17613	0.000950263	0.085066
cg14170257	chr2	N_Shelf	MGAT4A	-0.168222	0.00185798	0.0983264
cg22247041	chr17	N_Shelf	NA	-0.181298	0.00035518	0.0715773
cg06509630	chr2	N_Shelf	NA	-0.186556	0.00125574	0.0895966
cg12593873	chr1	N_Shelf	NA	-0.203926	0.00131844	0.0906977
cg02859466	chr3	N_Shelf	PDCD10	-0.193653	0.000801343	0.0838183
cg05235540	chr6	N_Shelf	PPP1R10	-0.236815	4.96584e-05	0.0524458
cg02527881	chr3	N_Shelf	PTH1R	-0.227515	0.00113517	0.0881822
cg18021101	chr13	N_Shelf	RASA3	-0.206495	0.000187148	0.0653173
cg08113628	chr1	N_Shelf	RGS16	-0.223747	0.000197396	0.0653173
cg01550828	chr3	N_Shelf	RNF168	-0.17181	0.000206809	0.0653173
cg21167587	chr9	N_Shelf	RNF38	-0.216739	0.000376476	0.0736565
cg21361083	chr1	N_Shelf	SERBP1	-0.182531	0.000830141	0.0838183
cg14562296	chr1	N_Shelf	SFPQ	-0.197015	0.000653487	0.0810548
cg09050775	chr12	N_Shelf	SLC38A2	-0.249401	0.000117385	0.0575076
cg07402310	chr17	N_Shelf	STAT5B	-0.180379	0.00104116	0.0865641
cg16506513	chr8	N_Shelf	TMEM64	-0.159204	0.00144754	0.0934192
cg16362271	chr9	N_Shelf	TSC1	-0.247331	0.00013616	0.0588543
cg15621056	chr3	N_Shelf	XRN1	-0.188811	0.000393551	0.0743496
cg18440774	chr4	N_Shelf	YTHDC1	-0.184798	0.000547273	0.0810548
cg07168214	chr17	N_Shelf	ZBTB4	-0.191074	0.000140315	0.0588666
cg01176028	chr21	N_Shore	ABCG1	-0.173076	0.00149344	0.0935331
cg26535616	chr20	N_Shore	ACSS2	-0.186041	0.00187993	0.0984934
cg25800328	chr11	N_Shore	AGBL2	-0.222445	0.000404181	0.0750819
cg02278646	chr12	N_Shore	ANO6; PLEKHA9	-0.234016	9.82446e-05	0.0575076
cg08948050	chr5	N_Shore	APBB3; SLC35A4	-0.184994	0.00171687	0.0964069
cg05024762	chr10	N_Shore	ARL3	-0.192236	0.00119931	0.0881822
cg14928793	chr19	N_Shore	ARRDC2	-0.169274	0.00108441	0.0874422
cg20674327	chr7	N_Shore	C7orf57	-0.191029	0.000968125	0.085066
cg26174928	chr4	N_Shore	CBR4	-0.205997	5.36637e-05	0.0524458
cg04390141	chr3	N_Shore	CCDC50; UTS2B	-0.250869	0.000525679	0.0810548
cg23250715	chr6	N_Shore	CD2AP	-0.236848	0.000461189	0.0779504
cg26313955	chr1	N_Shore	CD58	-0.191401	0.000523139	0.0810548
cg24219033	chr17	N_Shore	CD68	-0.191332	0.00075184	0.0838183
cg10762817	chr9	N_Shore	CDC14B	-0.157954	0.00193401	0.099727
cg18592026	chr1	N_Shore	CDK18	-0.165889	0.000842416	0.0838183
cg16651537	chr19	N_Shore	CLEC11A	-0.227589	0.000578606	0.0810548
cg09085317	chr20	N_Shore	CSNK2A1	-0.268566	0.000794556	0.0838183
cg15437332	chr14	N_Shore	DDHD1	-0.192612	0.000620133	0.0810548
cg16243197	chr1	N_Shore	DHX9	-0.22889	0.000844685	0.0838183
cg16171428	chr10	N_Shore	DIP2C	-0.18981	0.00164697	0.0958919
cg20999118	chr2	N_Shore	DYNC1I2	-0.235282	0.00120283	0.0881822
cg03510349	chr12	N_Shore	EFCAB4B	-0.194774	0.00112666	0.0881822
cg17904739	chr12	N_Shore	EFCAB4B	-0.163214	0.00193388	0.099727
cg00410534	chr16	N_Shore	ELMO3; E2F4	-0.142277	0.00119519	0.0881822
cg05701118	chr4	N_Shore	EXOC1	-0.237	0.000975331	0.085066
cg26329992	chr4	N_Shore	EXOC1	-0.233335	0.00107548	0.0869101
cg11940381	chr6	N_Shore	FOXO3	-0.195375	0.000613998	0.0810548
cg12706330	chr10	N_Shore	GHITM	-0.197471	0.000821082	0.0838183
cg11884933	chr7	N_Shore	GNA12	-0.252338	0.00107305	0.0869101
cg03418428	chr5	N_Shore	GOLPH3	-0.202967	0.00154175	0.0945736
cg08569425	chr5	N_Shore	GRAMD3	-0.226825	0.000228829	0.0653173
cg01485548	chr19	N_Shore	IFI30	-0.230701	0.000499645	0.0800573
cg03065308	chr6	N_Shore	IFNGR1	-0.18395	0.0015584	0.0946878
cg17683336	chr19	N_Shore	KANK2	-0.210049	0.00173066	0.0965973
cg20082731	chr11	N_Shore	KAT5	-0.146765	0.00153776	0.0945654
cg01863419	chr2	N_Shore	KCTD18	-0.223068	0.000900634	0.085066
cg12114131	chr8	N_Shore	KIF13B	-0.17664	0.00191806	0.0995813
cg01090026	chr6	N_Shore	KIF6	-0.225825	0.000282802	0.0691619
cg26870566	chr1	N_Shore	KIRREL	-0.186636	0.00155538	0.0946878
cg10500147	chr12	N_Shore	LAG3	-0.260663	0.00106182	0.0869101
cg02061173	chr5	N_Shore	LHFPL2	-0.23488	0.00145725	0.0935331
cg13014295	chr13	N_Shore	LIG4	-0.233105	0.000796273	0.0838183
cg02069619	chr2	N_Shore	LPIN1	-0.273205	0.00176916	0.0968558
cg18248284	chr19	N_Shore	LYL1	-0.205953	0.000589741	0.0810548
cg26467918	chr11	N_Shore	MACROD1	-0.143204	0.00180172	0.0979173
cg06366203	chr18	N_Shore	ME2	-0.221028	0.0006821	0.0820573
cg10949319	chr10	N_Shore	MIR1307; USMG5	-0.22613	0.000662865	0.0810548
cg08409642	chr16	N_Shore	MT2A	-0.188557	0.000472655	0.0779504
cg15518992	chr1	N_Shore	MTR	-0.203903	0.00107371	0.0869101
cg15971114	chr15	N_Shore	NA	-0.246073	5.22878e-05	0.0524458
cg15382568	chr22	N_Shore	NA	-0.25314	0.000101147	0.0575076
cg00563107	chr4	N_Shore	NA	-0.229225	0.000168774	0.0646788
cg19939250	chr10	N_Shore	NA	-0.216666	0.000273732	0.0677127
cg14727230	chr6	N_Shore	NA	-0.243711	0.000310565	0.0702808
cg13825748	chr1	N_Shore	NA	-0.23211	0.000415504	0.0753542
cg08827454	chr6	N_Shore	NA	-0.182695	0.000435512	0.0770919
cg01440452	chr5	N_Shore	NA	-0.187762	0.000720025	0.0838183
cg00219626	chr6	N_Shore	NA	-0.201001	0.000837855	0.0838183
cg27127903	chr8	N_Shore	NA	-0.207732	0.0010057	0.085334
cg23096806	chr10	N_Shore	NA	-0.230624	0.00107397	0.0869101
cg21380024	chr17	N_Shore	NA	-0.197995	0.00130005	0.0906696
cg13461178	chr19	N_Shore	NA	-0.142582	0.00148405	0.0935331
cg18826958	chr22	N_Shore	NA	-0.166038	0.0015057	0.093828
cg02254885	chr8	N_Shore	NA	-0.138261	0.00161941	0.0958789
cg21124952	chr12	N_Shore	NA	-0.17533	0.00163287	0.0958908
cg08094200	chr3	N_Shore	NA	-0.178634	0.00180972	0.0979227
cg09905269	chr17	N_Shore	NA	-0.193063	0.00190323	0.0991731
cg19022051	chr15	N_Shore	NEIL1	-0.231261	0.00170923	0.0964069
cg14058476	chr14	N_Shore	NFATC4	-0.208514	0.000639001	0.0810548
cg01739304	chr6	N_Shore	NHSL1	-0.214579	4.14469e-05	0.0524458
cg18257485	chr4	N_Shore	NOP14	-0.190656	0.00012447	0.0575076
cg13252075	chr22	N_Shore	PPARA	-0.200009	0.00182821	0.0981802
cg26645468	chr5	N_Shore	PPP2CA	-0.235028	0.000272338	0.0677127
cg26578274	chr15	N_Shore	PSMA4	-0.276276	0.000236781	0.0653603
cg23904377	chr20	N_Shore	PTPRA	-0.24243	0.000981108	0.085066
cg24744430	chr6	N_Shore	RAB32	-0.320825	0.000787989	0.0838183
cg09184981	chr1	N_Shore	RAP1A	-0.198732	0.00164644	0.0958919
cg27222157	chr11	N_Shore	RBM14	-0.208049	0.00163006	0.0958789
cg05657090	chr19	N_Shore	RNASEH2A	-0.246917	2.55617e-06	0.0493327
cg00127664	chr18	N_Shore	RNF125	-0.251377	4.57576e-05	0.0524458
cg15108553	chr3	N_Shore	RNF13	-0.163158	0.000972395	0.085066
cg11118111	chr18	N_Shore	RNF138	-0.176899	0.00111199	0.0881822
cg08380252	chr19	N_Shore	SCN1B; HPN	-0.217143	0.000641555	0.0810548
cg05628713	chr11	N_Shore	SLC37A2	-0.18972	0.00154484	0.0946069
cg07286253	chr5	N_Shore	SNORA13; NCRNA00219	-0.160468	0.0015324	0.0945654
cg15823482	chr5	N_Shore	STARD4; STARD4-AS1	-0.211972	0.000879038	0.085066
cg26672999	chr10	N_Shore	SVIL-AS1	-0.244075	0.000635917	0.0810548
cg02110529	chr17	N_Shore	TEX14; RAD51C	-0.176201	0.00119665	0.0881822
cg17502191	chr16	N_Shore	TK2	-0.224707	0.00030709	0.0702808
cg01249659	chr4	N_Shore	TLR2	-0.266537	0.000124594	0.0575076
cg07037750	chr14	N_Shore	TMEM121	-0.189456	0.00116422	0.0881822
cg01385312	chr7	N_Shore	TNRC18	-0.237871	9.33855e-06	0.0524458
cg10177528	chr1	N_Shore	TRAF5	-0.207671	0.00102202	0.0861488
cg19454487	chr6	N_Shore	UBE2J1	-0.162505	0.000980036	0.085066
cg20252837	chr20	N_Shore	UCKL1; MIR1914; MIR647	-0.202433	0.000166701	0.0645499
cg01264765	chr16	N_Shore	WFDC1	-0.218544	0.00148092	0.0935331
cg03045067	chr16	N_Shore	ZFHX3	-0.209025	0.000420318	0.0754806
cg09761690	chr16	N_Shore	ZFHX3	-0.186149	0.0013861	0.0928292
cg04772968	chr19	N_Shore	ZNF44	-0.166184	0.000891367	0.085066
cg18064575	chr19	N_Shore	ZNF776	-0.26536	0.000214321	0.0653173
cg06722881	chr5	OpenSea	2020-03-06	-0.179743	0.000831484	0.0838183
cg01248273	chr2	OpenSea	2020-03-07	-0.237945	0.000570804	0.0810548
cg03741649	chr2	OpenSea	2020-03-07	-0.250118	0.00170539	0.0964069
cg09234454	chr1	OpenSea	ABCA4	-0.27893	0.000107843	0.0575076
cg13460556	chr15	OpenSea	ABHD2	-0.182301	0.000550135	0.0810548
cg19804911	chr10	OpenSea	ABLIM1	-0.219718	0.000250995	0.0655926
cg08657541	chr2	OpenSea	ACSL3	-0.240298	0.000120189	0.0575076
cg16939112	chr12	OpenSea	ADIPOR2	-0.204725	0.0011485	0.0881822
cg12632785	chr12	OpenSea	ADIPOR2	-0.213159	0.00124772	0.0893808
cg14571088	chr10	OpenSea	AFAP1L2	-0.19712	0.00141229	0.0930834
cg18280717	chr2	OpenSea	AGFG1	-0.253315	0.000127382	0.0575076
cg06948756	chr2	OpenSea	AGFG1	-0.216363	0.000197047	0.0653173
cg08566799	chr8	OpenSea	AGPAT5	-0.243818	0.000114502	0.0575076
cg15042370	chr1	OpenSea	AHCYL1	-0.293869	0.000384265	0.0740118
cg05347379	chr1	OpenSea	AK4	-0.224276	0.000603746	0.0810548
cg03094728	chr7	OpenSea	AKAP9	-0.217916	0.000196542	0.0653173
cg09096476	chr6	OpenSea	AMD1	-0.184651	0.000822164	0.0838183
cg05999317	chr16	OpenSea	ANKRD11	-0.253376	0.000249663	0.0655926
cg08134863	chr16	OpenSea	ANKRD11	-0.196559	0.00145608	0.0935331
cg04317146	chr18	OpenSea	ANKRD12	-0.290069	0.000174143	0.0649453
cg11998835	chr2	OpenSea	ANKRD44	-0.213155	0.000642119	0.0810548
cg07430420	chr15	OpenSea	ANP32A	-0.201238	0.000221864	0.0653173
cg03317078	chr4	OpenSea	ANTXR2	-0.165503	0.000837728	0.0838183
cg21325466	chr2	OpenSea	AP1S3	-0.231858	0.000251754	0.0655926
cg13485533	chr4	OpenSea	ARHGAP24	-0.189949	0.0018433	0.0981802
cg06646332	chr13	OpenSea	ARHGEF7	-0.207414	0.00119747	0.0881822
cg24939743	chr8	OpenSea	ASAP1	-0.198232	0.00022548	0.0653173
cg08005692	chr1	OpenSea	ASH1L	-0.244888	9.78343e-05	0.0575076
cg02658541	chr1	OpenSea	ATF6	-0.182914	0.00184618	0.0981802
cg22389545	chr2	OpenSea	ATG16L1	-0.173265	0.0015589	0.0946878
cg13516891	chr1	OpenSea	ATG4C	-0.20068	0.000662294	0.0810548
cg22114548	chr3	OpenSea	ATP2C1	-0.180326	0.000695053	0.0830779
cg13544643	chr22	OpenSea	ATXN10	-0.165584	0.00159465	0.0953487
cg26362184	chr7	OpenSea	AUTS2	-0.204879	0.000749162	0.0838183
cg19919244	chr7	OpenSea	AUTS2	-0.181858	0.00117048	0.0881822
cg06317209	chr12	OpenSea	AVIL	-0.196902	0.0018661	0.0983953
cg15960656	chr3	OpenSea	AZI2	-0.275955	5.02934e-05	0.0524458
cg21948170	chr20	OpenSea	BCL2L1	-0.16086	0.0011529	0.0881822
cg22062361	chr6	OpenSea	BCLAF1	-0.181092	0.000553646	0.0810548
cg17187186	chr4	OpenSea	BMP2K	-0.173092	0.00113817	0.0881822
cg06576748	chr16	OpenSea	BRD7	-0.225161	0.00132978	0.0912028
cg15584547	chr15	OpenSea	BTBD1	-0.192246	0.000774473	0.0838183
cg09259753	chr14	OpenSea	BTBD7	-0.21117	0.00134399	0.091393
cg24696810	chr12	OpenSea	C12orf79	-0.206941	0.000339611	0.0714442
cg23738708	chr1	OpenSea	C1orf186	-0.178144	0.000723178	0.0838183
cg20725907	chr3	OpenSea	C3orf58	-0.240473	0.000329323	0.0711354
cg12410065	chr6	OpenSea	C6orf106	-0.244679	0.000440709	0.0773957
cg24382521	chr5	OpenSea	C7	-0.176936	0.000441393	0.0773957
cg23007665	chr7	OpenSea	C7orf44	-0.235294	0.000353057	0.0715773
cg24834823	chr8	OpenSea	C8orf86	-0.228894	0.0011144	0.0881822
cg08340378	chr8	OpenSea	CA13	-0.184965	0.00187539	0.0984934
cg27270981	chr10	OpenSea	CAMK1D	-0.194279	0.00144451	0.0934192
cg23068767	chr1	OpenSea	CAMTA1	-0.236151	2.80861e-05	0.0524458
cg03907138	chr1	OpenSea	CAMTA1	-0.184198	0.0013418	0.091393
cg10051543	chr10	OpenSea	CCDC6	-0.19654	0.000575229	0.0810548
cg20322104	chr2	OpenSea	CCDC88A	-0.187916	0.00126375	0.0896031
cg25516604	chr3	OpenSea	CCNL1	-0.208065	0.000896045	0.085066
cg04054187	chr10	OpenSea	CCNY	-0.177208	0.00124297	0.0893714
cg05562252	chr6	OpenSea	CD164	-0.254585	0.00010818	0.0575076
cg00339240	chr6	OpenSea	CD2AP	-0.234419	0.000927672	0.085066
cg19966212	chr5	OpenSea	CD74	-0.211278	0.000783586	0.0838183
cg15399679	chr5	OpenSea	CDC42SE2	-0.220133	0.000119413	0.0575076
cg14131947	chr5	OpenSea	CDC42SE2	-0.196531	0.00106334	0.0869101
cg14003627	chr9	OpenSea	CDK5RAP2	-0.238299	0.000411653	0.0753542
cg04863507	chr6	OpenSea	CDYL	-0.195693	0.000657938	0.0810548
cg05092787	chr1	OpenSea	CHD1L	-0.192465	0.00131313	0.0906977
cg27625200	chr1	OpenSea	CLIC4	-0.229726	0.0001108	0.0575076
cg04645123	chr16	OpenSea	CMIP	-0.179855	0.00097368	0.085066
cg16247544	chr3	OpenSea	CMSS1	-0.214559	0.000773795	0.0838183
cg11990818	chr13	OpenSea	COG3	-0.182886	0.00148387	0.0935331
cg04741393	chr5	OpenSea	COL4A3BP	-0.182383	0.00117173	0.0881822
cg00197006	chr16	OpenSea	COTL1	-0.185711	0.00026935	0.0677127
cg22664614	chr7	OpenSea	CPA5	-0.176479	0.000839585	0.0838183
cg04941093	chr12	OpenSea	CPM	-0.198534	0.00100103	0.085334
cg18344580	chr20	OpenSea	CPNE1	-0.176253	0.000603715	0.0810548
cg26813601	chr15	OpenSea	CRTC3	-0.221914	4.19398e-05	0.0524458
cg03050884	chr1	OpenSea	CSDE1	-0.18305	0.000591393	0.0810548
cg01922603	chr8	OpenSea	CSGALNACT1	-0.19912	0.000576267	0.0810548
cg08244785	chr5	OpenSea	CSNK1G3	-0.268323	7.2246e-05	0.0575076
cg08814911	chr5	OpenSea	CTD-2350J17.1; FBXL7	-0.154271	0.00166517	0.0962345
cg09814468	chr5	OpenSea	CTNND2	-0.182213	0.00123636	0.089068
cg25451702	chr2	OpenSea	CUL3	-0.207214	0.00178587	0.0973421
cg25256141	chr7	OpenSea	CUX1	-0.244296	0.000213589	0.0653173
cg19161559	chr7	OpenSea	CUX1	-0.178239	0.0014898	0.0935331
cg00512872	chr7	OpenSea	CYTH3	-0.236093	0.000374898	0.0736565
cg07264216	chr16	OpenSea	DCUN1D3	-0.21703	0.000192495	0.0653173
cg18329864	chr14	OpenSea	DDHD1	-0.250037	2.17623e-05	0.0524458
cg05759128	chr20	OpenSea	DIDO1	-0.196948	0.00122586	0.0886554
cg03921763	chr1	OpenSea	DISC1; TSNAX-DISC1	-0.240315	0.00020786	0.0653173
cg08388410	chr7	OpenSea	DNAH11	-0.243843	6.84623e-05	0.0575076
cg24185680	chr7	OpenSea	DNAJB6	-0.218363	0.000180121	0.0651447
cg11858194	chr7	OpenSea	DOCK4	-0.312901	0.000159725	0.0631643
cg20918051	chr7	OpenSea	DOCK4	-0.206586	0.000311395	0.0702808
cg20928500	chr7	OpenSea	DOCK4	-0.223633	0.000393193	0.0743496
cg16354430	chr18	OpenSea	DYM	-0.172628	0.00151127	0.093828
cg01619796	chr21	OpenSea	DYRK1A	-0.179169	0.00146018	0.0935331
cg13544452	chr3	OpenSea	EEFSEC	-0.189131	0.000763534	0.0838183
cg25815893	chr7	OpenSea	EGFR	-0.213909	9.48933e-05	0.0575076
cg15463309	chr8	OpenSea	EIF2C2	-0.284039	1.16e-05	0.0524458
cg23846327	chr12	OpenSea	EIF4B	-0.210954	0.00163674	0.0958919
cg09903645	chr16	OpenSea	EMP2	-0.171745	0.000985285	0.085066
cg25577507	chr1	OpenSea	ENAH	-0.206797	0.000228872	0.0653173
cg13713452	chr12	OpenSea	ERC1	-0.202708	0.000212469	0.0653173
cg14395731	chr7	OpenSea	ESYT2	-0.346076	3.98133e-06	0.0493327
cg07692566	chr12	OpenSea	ETV6; RNU6-19P	-0.234452	0.00170066	0.0963699
cg16445319	chr12	OpenSea	ETV6; RNU6-19P	-0.194856	0.00186544	0.0983953
cg05033548	chr22	OpenSea	EWSR1	-0.203609	0.00102442	0.0861555
cg02636899	chr1	OpenSea	FABP3	-0.171086	0.00107488	0.0869101
cg16143626	chr1	OpenSea	FAF1	-0.214018	0.000845556	0.0838183
cg05871601	chr11	OpenSea	FAM168A	-0.207592	0.000892	0.085066
cg11968956	chr6	OpenSea	FAM184A	-0.187206	0.00188386	0.0984934
cg11390690	chr10	OpenSea	FAM190B	-0.190088	0.00148352	0.0935331
cg14796908	chr4	OpenSea	FAM198B	-0.179615	0.0015712	0.094849
cg00972420	chr20	OpenSea	FAM65C	-0.17374	0.000620278	0.0810548
cg08893087	chr1	OpenSea	FAM69A	-0.185058	0.000494044	0.0798483
cg14782930	chr13	OpenSea	FBXL3	-0.186672	0.000753115	0.0838183
cg03389789	chr12	OpenSea	FBXW8	-0.204685	0.00157431	0.094849
cg19204946	chr1	OpenSea	FCAMR	-0.206765	0.00109362	0.0877852
cg01413382	chr12	OpenSea	FGD4	-0.170089	0.000823041	0.0838183
cg16471253	chr3	OpenSea	FHIT	-0.14786	0.00117888	0.0881822
cg02111601	chr2	OpenSea	FMNL2	-0.202392	0.00116353	0.0881822
cg10984256	chr12	OpenSea	FMNL3	-0.182617	0.00104271	0.0865641
cg14016236	chr3	OpenSea	FNDC3B	-0.224359	0.000745042	0.0838183
cg03046465	chr5	OpenSea	FNIP1	-0.18151	0.00121431	0.0885314
cg05082153	chr4	OpenSea	FNIP2	-0.196599	0.000444153	0.077514
cg24814014	chr14	OpenSea	FOXN3	-0.161133	0.000713649	0.0838183
cg08680218	chr14	OpenSea	FOXN3	-0.23113	0.00080155	0.0838183
cg27603467	chr3	OpenSea	FOXP1	-0.213489	0.00156806	0.094849
cg14680712	chr13	OpenSea	FRY	-0.264067	8.33032e-05	0.0575076
cg25261803	chr13	OpenSea	FRY	-0.239524	0.000510734	0.0807895
cg17076443	chr6	OpenSea	FYN	-0.223369	0.000947042	0.085066
cg25742761	chr4	OpenSea	GAB1	-0.16107	0.00167912	0.0962345
cg07104513	chr11	OpenSea	GAB2	-0.24711	0.000121899	0.0575076
cg13087871	chr11	OpenSea	GAB2	-0.223814	0.000298239	0.0702808
cg00357010	chr11	OpenSea	GAB2	-0.145404	0.00157344	0.094849
cg16952989	chr5	OpenSea	GALNT10	-0.272722	0.000110232	0.0575076
cg04456976	chr1	OpenSea	GALNT2	-0.194868	0.00062197	0.0810548
cg23112803	chr4	OpenSea	GALNT7	-0.189894	0.000991938	0.085066
cg14583414	chr3	OpenSea	GBE1	-0.235516	0.000402517	0.0750819
cg21620743	chr16	OpenSea	GLG1	-0.207595	0.00049186	0.0798483
cg10949007	chr5	OpenSea	GLRX	-0.274526	0.000240884	0.0653603
cg05983826	chr9	OpenSea	GNAQ	-0.243783	0.000307037	0.0702808
cg01795096	chr4	OpenSea	GPM6A	-0.241101	0.000826694	0.0838183
cg05741289	chr2	OpenSea	GPR39	-0.179115	0.00133244	0.0912171
cg02306694	chr3	OpenSea	GRM7	-0.222378	0.00125974	0.0896031
cg19502243	chr2	OpenSea	GTF3C3	-0.250129	0.000329489	0.0711354
cg17018619	chr14	OpenSea	HEATR5A	-0.210761	0.00012524	0.0575076
cg10271819	chr7	OpenSea	HIPK2	-0.175655	0.00185951	0.0983264
cg23438384	chr6	OpenSea	HIVEP1	-0.230884	0.000602608	0.0810548
cg08742578	chr2	OpenSea	HNMT	-0.187901	0.00052024	0.0810548
cg06619360	chr14	OpenSea	HNRNPC	-0.185901	0.000625628	0.0810548
cg23554033	chr4	OpenSea	HNRNPD	-0.179505	0.000459622	0.0779504
cg20340596	chr10	OpenSea	HPS1	-0.211489	0.00172789	0.0965876
cg13111928	chr10	OpenSea	IFIT2	-0.269043	5.50235e-05	0.0524458
cg08182270	chr15	OpenSea	IGDCC4	-0.185355	0.00131998	0.0906977
cg18542304	chr15	OpenSea	IGF1R	-0.185432	0.00159543	0.0953487
cg04420862	chr3	OpenSea	IGF2BP2	-0.188636	0.00128309	0.0901172
cg09484593	chr15	OpenSea	IREB2	-0.24415	0.000536256	0.0810548
cg25594515	chr4	OpenSea	IRF2	-0.186452	0.0014098	0.0930834
cg15046123	chr6	OpenSea	JARID2	-0.21012	0.000957146	0.085066
cg12513066	chr8	OpenSea	KAT6A	-0.199485	0.000322714	0.0711354
cg00560093	chr1	OpenSea	KCNN3	-0.21892	0.00123266	0.0889738
cg11550547	chr11	OpenSea	KCTD14	-0.177824	0.000759477	0.0838183
cg21168034	chr13	OpenSea	KLF12	-0.206701	0.00121462	0.0885314
cg18451254	chr15	OpenSea	KLF13	-0.16358	0.000570944	0.0810548
cg16030758	chr15	OpenSea	KLF13	-0.164932	0.00148924	0.0935331
cg05698916	chr4	OpenSea	KLF3	-0.194708	0.000454896	0.0779504
cg27231850	chr2	OpenSea	KLF7	-0.209957	0.000417555	0.0753542
cg14661803	chr2	OpenSea	KLF7	-0.19356	0.000468719	0.0779504
cg00874173	chr7	OpenSea	KMT2E	-0.195098	0.000476567	0.0780415
cg26802840	chr17	OpenSea	KSR1	-0.20776	0.000712547	0.0838183
cg05949940	chr6	OpenSea	LACE1	-0.239858	0.000140939	0.0588666
cg11939913	chr5	OpenSea	LHFPL2	-0.154461	0.00104006	0.0865641
cg25822316	chr7	OpenSea	LINC-PINT	-0.301415	0.000305373	0.0702808
cg06427534	chr15	OpenSea	LINC00597; PEAK1	-0.182585	0.00113978	0.0881822
cg03530752	chr3	OpenSea	LOC100505920; LOC101929337	-0.180083	0.000589294	0.0810548
cg16219268	chr8	OpenSea	LOC101927040	-0.196234	0.00162477	0.0958789
cg25865767	chr2	OpenSea	LOC151484	-0.169888	0.00139777	0.0930088
cg20298778	chr6	OpenSea	LOC285740	-0.270476	0.000240319	0.0653603
cg25813359	chr12	OpenSea	LOC643339	-0.187776	0.000599837	0.0810548
cg23979401	chr5	OpenSea	LOC728723	-0.181968	0.00109575	0.0877852
cg01091620	chr12	OpenSea	LOH12CR1	-0.167008	0.001881	0.0984934
cg05813594	chr13	OpenSea	LRCH1	-0.192485	0.0008403	0.0838183
cg09131500	chr13	OpenSea	LRCH1	-0.160526	0.00107322	0.0869101
cg03591396	chr8	OpenSea	LYN	-0.276128	3.06994e-06	0.0493327
cg22788591	chr1	OpenSea	MACF1	-0.167439	0.00137786	0.0924532
cg02536982	chr11	OpenSea	MAML2	-0.210985	0.00188173	0.0984934
cg01385762	chr5	OpenSea	MAP3K1	-0.21447	0.00175238	0.0967183
cg14057200	chr2	OpenSea	MAP4K3	-0.178706	0.000992949	0.085066
cg23910855	chr14	OpenSea	MAP4K5	-0.167466	0.00126247	0.0896031
cg16145324	chr6	OpenSea	MAPK14	-0.167078	0.00191512	0.0995673
cg19935471	chr8	OpenSea	MATN2	-0.205822	0.0016927	0.0962345
cg04447756	chr5	OpenSea	MATR3	-0.164291	0.000592132	0.0810548
cg06772138	chr14	OpenSea	MAX	-0.211145	9.58238e-05	0.0575076
cg08162205	chr3	OpenSea	MBNL1	-0.227859	0.000231742	0.0653173
cg05676204	chr13	OpenSea	MBNL2	-0.211375	0.00113858	0.0881822
cg19197158	chr12	OpenSea	MED13L	-0.254509	0.000115622	0.0575076
cg07593915	chr12	OpenSea	MED13L	-0.14645	0.0018447	0.0981802
cg06126055	chr15	OpenSea	MGA	-0.22382	0.000527753	0.0810548
cg22221831	chr12	OpenSea	MGP	-0.185326	0.000759938	0.0838183
cg23682214	chr2	OpenSea	MIR7853; NCKAP5	-0.247468	0.00116086	0.0881822
cg10274827	chr22	OpenSea	MKL1	-0.232338	0.000117022	0.0575076
cg06461903	chr9	OpenSea	MLLT3	-0.226931	0.00140015	0.0930088
cg01593498	chr6	OpenSea	MLLT4	-0.18858	0.00162103	0.0958789
cg22086510	chr2	OpenSea	MPP4	-0.158481	0.000941018	0.085066
cg12799951	chr3	OpenSea	MSL2	-0.197005	0.000288962	0.0693262
cg26966828	chr8	OpenSea	MSRA	-0.179829	0.00157389	0.094849
cg05419625	chr4	OpenSea	MTHFD2L	-0.160084	0.00168435	0.0962345
cg05406799	chr11	OpenSea	MTMR2	-0.192535	0.000957542	0.085066
cg05592695	chr22	OpenSea	MTMR3; HORMAD2-AS1	-0.1886	0.0017683	0.0968558
cg16081164	chr8	OpenSea	MTMR9	-0.188355	0.000164551	0.0643878
cg26326264	chr2	OpenSea	MTX2	-0.163414	0.0004299	0.0764625
cg09595843	chr17	OpenSea	MYO1D	-0.158763	0.00161693	0.0958789
cg15804669	chr8	OpenSea	NA	-0.246402	1.39226e-05	0.0524458
cg16934120	chr8	OpenSea	NA	-0.237642	2.18249e-05	0.0524458
cg17722435	chr7	OpenSea	NA	-0.245555	2.81161e-05	0.0524458
cg04738109	chr4	OpenSea	NA	-0.240091	4.77762e-05	0.0524458
cg09486548	chr1	OpenSea	NA	-0.222679	5.04605e-05	0.0524458
cg18451094	chr1	OpenSea	NA	-0.310882	5.22902e-05	0.0524458
cg16672582	chr4	OpenSea	NA	-0.244572	0.000100709	0.0575076
cg03703997	chr7	OpenSea	NA	-0.186982	0.000173615	0.0649453
cg27338366	chr7	OpenSea	NA	-0.216334	0.000186099	0.0653173
cg24015279	chr12	OpenSea	NA	-0.198357	0.000197325	0.0653173
cg11380577	chr10	OpenSea	NA	-0.203076	0.000226777	0.0653173
cg15806286	chr6	OpenSea	NA	-0.192891	0.000229963	0.0653173
cg11533139	chr12	OpenSea	NA	-0.23864	0.00023194	0.0653173
cg27394111	chr10	OpenSea	NA	-0.198028	0.000240232	0.0653603
cg06621132	chr4	OpenSea	NA	-0.191269	0.000256914	0.0658986
cg03327570	chr2	OpenSea	NA	-0.218634	0.000267407	0.0677127
cg05623986	chr6	OpenSea	NA	-0.235945	0.000275055	0.0677127
cg02929044	chr5	OpenSea	NA	-0.225658	0.000289069	0.0693262
cg14517569	chr6	OpenSea	NA	-0.220996	0.000330698	0.0711354
cg00965458	chr2	OpenSea	NA	-0.166664	0.000340183	0.0714442
cg05970288	chr1	OpenSea	NA	-0.216102	0.000371363	0.0736565
cg20600034	chr5	OpenSea	NA	-0.21841	0.000394019	0.0743496
cg02567444	chr20	OpenSea	NA	-0.195148	0.000407999	0.0750819
cg11288428	chr6	OpenSea	NA	-0.183945	0.000471521	0.0779504
cg27203560	chr3	OpenSea	NA	-0.182108	0.000504691	0.0801746
cg03991281	chr20	OpenSea	NA	-0.18809	0.0006129	0.0810548
cg12650565	chr13	OpenSea	NA	-0.200804	0.000627865	0.0810548
cg03882324	chr1	OpenSea	NA	-0.236947	0.000636844	0.0810548
cg24023879	chr2	OpenSea	NA	-0.205292	0.000643291	0.0810548
cg13972423	chr14	OpenSea	NA	-0.175318	0.000659043	0.0810548
cg23506320	chr9	OpenSea	NA	-0.172451	0.000746594	0.0838183
cg06458665	chr11	OpenSea	NA	-0.197347	0.000748655	0.0838183
cg10938213	chr5	OpenSea	NA	-0.183618	0.000758636	0.0838183
cg18241044	chr2	OpenSea	NA	-0.181549	0.000767209	0.0838183
cg07033604	chr9	OpenSea	NA	-0.221348	0.000783239	0.0838183
cg11676742	chr10	OpenSea	NA	-0.184476	0.000787928	0.0838183
cg11841704	chr17	OpenSea	NA	-0.238369	0.000838572	0.0838183
cg03671360	chr3	OpenSea	NA	-0.221986	0.000897754	0.085066
cg01700847	chr2	OpenSea	NA	-0.190252	0.00090598	0.085066
cg05564009	chr9	OpenSea	NA	-0.176552	0.000926162	0.085066
cg00121868	chr12	OpenSea	NA	-0.174178	0.000938863	0.085066
cg02177444	chr2	OpenSea	NA	-0.233959	0.000939786	0.085066
cg05751661	chr20	OpenSea	NA	-0.154201	0.000949897	0.085066
cg12359341	chr6	OpenSea	NA	-0.182003	0.000989723	0.085066
cg10971134	chr1	OpenSea	NA	-0.180995	0.000994986	0.085066
cg17224181	chr3	OpenSea	NA	-0.214201	0.00100379	0.085334
cg15407805	chr7	OpenSea	NA	-0.22047	0.00102766	0.0862329
cg15940570	chr18	OpenSea	NA	-0.184838	0.00104325	0.0865641
cg02919070	chr17	OpenSea	NA	-0.179353	0.00105006	0.0869101
cg24279836	chr1	OpenSea	NA	-0.19865	0.00106052	0.0869101
cg27374269	chr20	OpenSea	NA	-0.187578	0.0010702	0.0869101
cg23533000	chr11	OpenSea	NA	-0.18637	0.00109157	0.0877852
cg15976236	chr6	OpenSea	NA	-0.184133	0.00114321	0.0881822
cg20558463	chr1	OpenSea	NA	-0.17661	0.00119449	0.0881822
cg09659072	chr10	OpenSea	NA	-0.149841	0.00119638	0.0881822
cg11533523	chr7	OpenSea	NA	-0.19084	0.0012492	0.0893808
cg22356814	chr1	OpenSea	NA	-0.180032	0.00128459	0.0901172
cg17993248	chr2	OpenSea	NA	-0.201217	0.00129573	0.0906319
cg14213105	chr9	OpenSea	NA	-0.178898	0.00130549	0.0906977
cg20207475	chr1	OpenSea	NA	-0.182728	0.00131524	0.0906977
cg24021808	chr13	OpenSea	NA	-0.180287	0.00135371	0.0914936
cg12853732	chr11	OpenSea	NA	-0.194335	0.00137286	0.0922847
cg24000300	chr8	OpenSea	NA	-0.142428	0.00140417	0.0930088
cg07392432	chr11	OpenSea	NA	-0.165843	0.00140449	0.0930088
cg07330288	chr17	OpenSea	NA	-0.212984	0.00143088	0.0934192
cg22858818	chr14	OpenSea	NA	-0.204629	0.00143369	0.0934192
cg14648471	chr3	OpenSea	NA	-0.155721	0.00144138	0.0934192
cg18143118	chr2	OpenSea	NA	-0.209555	0.00147263	0.0935331
cg10985956	chr1	OpenSea	NA	-0.184033	0.00151193	0.093828
cg15514380	chr21	OpenSea	NA	-0.193305	0.00154787	0.0946363
cg11558822	chr18	OpenSea	NA	-0.183894	0.00165024	0.0958919
cg16423305	chr8	OpenSea	NA	-0.188024	0.00167244	0.0962345
cg21342470	chr8	OpenSea	NA	-0.161546	0.00167571	0.0962345
cg03767333	chr12	OpenSea	NA	-0.169732	0.00168688	0.0962345
cg12383447	chr5	OpenSea	NA	-0.165452	0.00169309	0.0962345
cg12364270	chr7	OpenSea	NA	-0.186744	0.00169606	0.0962558
cg22500281	chr2	OpenSea	NA	-0.203529	0.00171462	0.0964069
cg12461281	chr5	OpenSea	NA	-0.176382	0.00172561	0.0965876
cg09521435	chr2	OpenSea	NA	-0.217483	0.00173559	0.0967183
cg10565738	chr6	OpenSea	NA	-0.1605	0.00175701	0.0967183
cg06495041	chr12	OpenSea	NA	-0.191724	0.00184035	0.0981802
cg12675194	chr11	OpenSea	NA	-0.194745	0.00192626	0.099727
cg03269320	chr16	OpenSea	NA	-0.217566	0.00193636	0.099727
cg21180360	chr16	OpenSea	NA	-0.15932	0.00193697	0.099727
cg08828261	chr6	OpenSea	NA	-0.2056	0.00194828	0.0999432
cg15751204	chr3	OpenSea	NA	-0.164913	0.00195093	0.0999432
cg17884069	chr8	OpenSea	NCALD	-0.249746	0.000471514	0.0779504
cg11135011	chr21	OpenSea	NCAM2	-0.17228	0.00136054	0.0916223
cg12552823	chr8	OpenSea	NCOA2	-0.198841	0.000744407	0.0838183
cg13335567	chr8	OpenSea	NCOA2	-0.190726	0.00159172	0.0953487
cg07551946	chr2	OpenSea	NEMP2	-0.164535	0.000990672	0.085066
cg22261083	chr1	OpenSea	NFIA	-0.189097	0.00073244	0.0838183
cg15233820	chr9	OpenSea	NFIB	-0.229136	0.00114883	0.0881822
cg06410974	chr3	OpenSea	NFKBIZ	-0.165652	0.000594192	0.0810548
cg02762634	chr17	OpenSea	NLK	-0.201103	0.000119505	0.0575076
cg06898048	chr10	OpenSea	NRP1	-0.181624	0.00113194	0.0881822
cg23919882	chr2	OpenSea	NRP2	-0.192668	0.000176458	0.0649453
cg24457614	chr2	OpenSea	NRXN1	-0.184173	0.00160558	0.0958014
cg10186254	chr14	OpenSea	NRXN3	-0.164692	0.000864146	0.084534
cg06544951	chr8	OpenSea	NSMAF	-0.15562	0.00194158	0.0998264
cg02086971	chr16	OpenSea	NSMCE1	-0.150849	0.00164919	0.0958919
cg04452536	chr7	OpenSea	NT5C3A	-0.2259	0.000690923	0.0828506
cg25664606	chr22	OpenSea	PACSIN2	-0.207666	0.000274839	0.0677127
cg22562591	chr8	OpenSea	PAG1	-0.203105	0.00052322	0.0810548
cg09956230	chr10	OpenSea	PARD3	-0.201985	0.000107414	0.0575076
cg12914176	chr3	OpenSea	PBRM1	-0.220442	0.000145223	0.0599819
cg21436120	chr1	OpenSea	PBX1	-0.192469	0.00015884	0.0631643
cg22361413	chr1	OpenSea	PBX1	-0.236054	0.000619008	0.0810548
cg10672831	chr5	OpenSea	PDE4D	-0.190133	0.00102183	0.0861488
cg24954977	chr15	OpenSea	PDE8A	-0.165358	0.00176145	0.0967183
cg11427848	chr4	OpenSea	PDLIM5	-0.214306	2.20979e-05	0.0524458
cg17558214	chr7	OpenSea	PHF14	-0.18309	0.0017859	0.0973421
cg14287883	chr16	OpenSea	PHKB	-0.18228	0.000796357	0.0838183
cg19151082	chr2	OpenSea	PMS1	-0.220894	0.00135346	0.0914936
cg03416845	chr2	OpenSea	PMS1	-0.17324	0.00193482	0.099727
cg02787980	chr8	OpenSea	PNOC	-0.183629	0.000126619	0.0575076
cg18087718	chr5	OpenSea	PPP2R2B	-0.154225	0.00179256	0.0975622
cg23021638	chr3	OpenSea	PPP2R3A	-0.160599	0.00169132	0.0962345
cg05571448	chr4	OpenSea	PPP3CA	-0.221089	0.00184016	0.0981802
cg21043770	chr20	OpenSea	PREX1	-0.273458	3.14893e-05	0.0524458
cg06613222	chr2	OpenSea	PRKCE	-0.228019	0.000345589	0.0715773
cg20963443	chr2	OpenSea	PRKCE	-0.179293	0.000979318	0.085066
cg10208319	chr8	OpenSea	PRSS55	-0.156171	0.00129707	0.0906319
cg09161245	chr10	OpenSea	PSAP	-0.247338	0.00185014	0.0982505
cg09161832	chr11	OpenSea	PSMA1	-0.166992	0.000995446	0.085066
cg22714798	chr11	OpenSea	PSMD13	-0.218584	0.000417587	0.0753542
cg12303909	chr9	OpenSea	PTBP3; MIR3134	-0.209258	0.000943245	0.085066
cg07848764	chr10	OpenSea	PTEN	-0.174351	0.00131022	0.0906977
cg07401324	chr11	OpenSea	PTPRJ	-0.174294	0.00171432	0.0964069
cg19083577	chr1	OpenSea	RAB13	-0.229715	0.000291534	0.0694691
cg13588346	chr9	OpenSea	RAB14	-0.267868	0.000116182	0.0575076
cg12671247	chr5	OpenSea	RAD1	-0.178563	0.000909178	0.085066
cg27484530	chr14	OpenSea	RAD51B	-0.206247	0.00126548	0.0896031
cg00445781	chr14	OpenSea	RAD51B	-0.206645	0.00184556	0.0981802
cg04782982	chr14	OpenSea	RAD51L1	-0.218879	0.000320288	0.0711354
cg26425547	chr20	OpenSea	RALY	-0.179392	0.000876498	0.085066
cg22508930	chr12	OpenSea	RAP1B	-0.216219	3.39238e-05	0.0524458
cg02222561	chr4	OpenSea	RAP1GDS1	-0.175796	0.00110671	0.0881822
cg03608515	chr13	OpenSea	RAP2A	-0.238352	0.00130869	0.0906977
cg02140136	chr9	OpenSea	RAPGEF1	-0.178471	0.00164151	0.0958919
cg03106053	chr1	OpenSea	RASAL2	-0.175871	0.000945963	0.085066
cg04713325	chr12	OpenSea	RASSF8	-0.206029	0.000131346	0.0581253
cg08651517	chr1	OpenSea	RBM15	-0.166198	0.000956662	0.085066
cg04929633	chr7	OpenSea	RBM33	-0.268123	5.358e-05	0.0524458
cg16626437	chr6	OpenSea	REV3L	-0.23547	0.000234375	0.0653603
cg01117061	chr6	OpenSea	REV3L	-0.224366	0.00034842	0.0715773
cg20384240	chr1	OpenSea	RGL1	-0.19916	0.000541007	0.0810548
cg11702143	chr3	OpenSea	RHOA	-0.183007	0.000975484	0.085066
cg23530239	chr6	OpenSea	RPS6KA2	-0.221533	0.000354189	0.0715773
cg17537683	chr2	OpenSea	RTN4	-0.236921	0.000584564	0.0810548
cg04381325	chr14	OpenSea	SAMD4A	-0.184281	0.00148041	0.0935331
cg05246110	chr11	OpenSea	SAPS3	-0.179214	0.000569216	0.0810548
cg10133100	chr11	OpenSea	SAPS3	-0.194857	0.00060623	0.0810548
cg23369748	chr6	OpenSea	SASH1	-0.216544	4.50027e-05	0.0524458
cg25315625	chr6	OpenSea	SASH1	-0.182824	0.000611428	0.0810548
cg12416528	chr6	OpenSea	SASH1	-0.185186	0.00195192	0.0999432
cg19836592	chr5	OpenSea	SCAMP1	-0.165841	0.00150884	0.093828
cg18175468	chr13	OpenSea	SCEL	-0.181963	0.000676106	0.0818661
cg17569303	chr10	OpenSea	SGMS1	-0.171374	0.00175688	0.0967183
cg15079569	chr4	OpenSea	SH3RF1	-0.198716	0.000180505	0.0651447
cg16717287	chr4	OpenSea	SH3RF1	-0.17597	0.000733924	0.0838183
cg15201809	chr4	OpenSea	SH3RF1	-0.154673	0.00118416	0.0881822
cg12687701	chr6	OpenSea	SLC22A23	-0.201787	0.000625937	0.0810548
cg04477249	chr7	OpenSea	SLC25A13	-0.257152	0.000407231	0.0750819
cg07705803	chr14	OpenSea	SLC38A6	-0.188787	0.00022512	0.0653173
cg15972864	chr2	OpenSea	SLC40A1	-0.181228	0.00135077	0.0914936
cg27419508	chr3	OpenSea	SLC9A9	-0.227238	0.00013783	0.0588666
cg20600515	chr4	OpenSea	SMAD1	-0.191697	0.000463334	0.0779504
cg11909137	chr18	OpenSea	SMAD7	-0.226413	4.42169e-05	0.0524458
cg22045105	chr7	OpenSea	SMURF1	-0.180779	0.00181369	0.0979945
cg07101654	chr1	OpenSea	SNORA59A; VPS13D; SNORA59B	-0.22829	0.000200153	0.0653173
cg01036264	chr20	OpenSea	SNX5	-0.227335	0.00147951	0.0935331
cg00031042	chr6	OpenSea	SNX9	-0.195315	0.000299627	0.0702808
cg27364433	chr10	OpenSea	SORBS1	-0.1576	0.00111617	0.0881822
cg14383572	chr4	OpenSea	SORCS2	-0.177974	0.0016575	0.0959722
cg23611370	chr2	OpenSea	SP3	-0.250759	4.2359e-05	0.0524458
cg14455504	chr17	OpenSea	SPECC1	-0.150743	0.00144229	0.0934192
cg13339155	chr18	OpenSea	SPIRE1	-0.208191	0.000467133	0.0779504
cg11226901	chr4	OpenSea	SPP1	-0.145144	0.00139238	0.0929243
cg19637594	chr17	OpenSea	SSH2	-0.175796	0.00103737	0.0865641
cg10536712	chr2	OpenSea	ST3GAL5	-0.19096	0.000118037	0.0575076
cg05744098	chr2	OpenSea	STAT4	-0.169304	0.000912714	0.085066
cg08480084	chr20	OpenSea	STAU1	-0.173775	0.00122476	0.0886554
cg05631587	chr8	OpenSea	STAU2	-0.218516	0.00119466	0.0881822
cg14862307	chr20	OpenSea	STK4	-0.205111	0.00142612	0.0933332
cg17978262	chr3	OpenSea	STT3B	-0.192944	0.000973945	0.085066
cg25099853	chr6	OpenSea	STX7	-0.239132	0.000313449	0.0702808
cg22185353	chr6	OpenSea	STX7	-0.184897	0.000808533	0.0838183
cg24303533	chr14	OpenSea	STXBP6	-0.181799	0.000657462	0.0810548
cg25976515	chr14	OpenSea	SUSD6	-0.176062	0.00142179	0.0933286
cg20252769	chr11	OpenSea	SUV420H1	-0.176263	0.00153908	0.0945654
cg11760836	chr1	OpenSea	SZRD1	-0.202481	0.00140615	0.0930088
cg07398555	chr17	OpenSea	TANC2; MIR548W	-0.142243	0.00150316	0.093828
cg07980905	chr22	OpenSea	TBC1D22A	-0.174659	0.000371574	0.0736565
cg16381605	chr22	OpenSea	TBC1D22A	-0.19256	0.000699417	0.0833315
cg21862615	chr3	OpenSea	TBL1XR1	-0.244297	9.38091e-05	0.0575076
cg13273540	chr3	OpenSea	TBL1XR1	-0.202812	0.000682033	0.0820573
cg22257680	chr3	OpenSea	TBL1XR1	-0.17747	0.000970677	0.085066
cg24492778	chr15	OpenSea	TCF12	-0.190812	0.000655395	0.0810548
cg20747374	chr2	OpenSea	TCF7L1	-0.183697	0.000552554	0.0810548
cg20911025	chr10	OpenSea	TCF7L2	-0.176658	0.000880886	0.085066
cg09510577	chr3	OpenSea	TFDP2	-0.209671	0.000661869	0.0810548
cg12515917	chr8	OpenSea	TG	-0.265767	3.92617e-05	0.0524458
cg20699492	chr10	OpenSea	THNSL1	-0.225862	0.000455653	0.0779504
cg08741063	chr2	OpenSea	TLK1	-0.141851	0.00185868	0.0983264
cg03526384	chr10	OpenSea	TM9SF3	-0.180312	0.000887933	0.085066
cg24837219	chr3	OpenSea	TMEM108	-0.204492	0.000725424	0.0838183
cg04410080	chr11	OpenSea	TMEM123	-0.181181	0.000572836	0.0810548
cg21808433	chr4	OpenSea	TMEM156	-0.177101	0.00182872	0.0981802
cg09840122	chr12	OpenSea	TMPO	-0.207873	9.42821e-05	0.0575076
cg16565154	chr1	OpenSea	TNFAIP8L2	-0.217776	0.00115163	0.0881822
cg18314885	chr17	OpenSea	TOP2A	-0.18451	0.00053302	0.0810548
cg06748271	chr6	OpenSea	TRAF3IP2	-0.212348	0.00189446	0.0989085
cg14696051	chr2	OpenSea	TRAK2	-0.198711	0.00175773	0.0967183
cg09929236	chr22	OpenSea	TRIOBP	-0.23788	0.000155426	0.0628006
cg05309281	chr2	OpenSea	TRIP12	-0.238591	0.000333922	0.0711354
cg10317111	chr15	OpenSea	TSPAN3	-0.192208	0.00142354	0.0933286
cg13572033	chr15	OpenSea	UACA	-0.253041	7.74031e-05	0.0575076
cg09079666	chr5	OpenSea	UBE2D2	-0.189427	0.00165353	0.0958919
cg00347722	chr3	OpenSea	UBE2E1	-0.155639	0.00058393	0.0810548
cg06250076	chr3	OpenSea	UBE2E1	-0.21067	0.00134485	0.091393
cg19122121	chr8	OpenSea	UBE2V2	-0.153134	0.00177471	0.0970167
cg17075098	chr13	OpenSea	UBL3	-0.23346	0.000344452	0.0715773
cg05032443	chr8	OpenSea	UNC5D	-0.186616	0.00175967	0.0967183
cg02843868	chr9	OpenSea	UNQ6494	-0.171605	0.000639501	0.0810548
cg02481176	chr12	OpenSea	USP15	-0.194417	0.00112821	0.0881822
cg11952340	chr15	OpenSea	USP3	-0.190607	0.000334885	0.0711354
cg16747877	chr6	OpenSea	USP45	-0.25229	0.000330044	0.0711354
cg15402162	chr10	OpenSea	USP54	-0.258425	0.000135751	0.0588543
cg13291851	chr11	OpenSea	UVRAG	-0.295138	8.02014e-06	0.0524458
cg25390562	chr17	OpenSea	VPS53	-0.174721	0.00182037	0.0981802
cg01579531	chr10	OpenSea	WAC	-0.190338	0.000590299	0.0810548
cg12309176	chr10	OpenSea	WAPAL	-0.206966	0.000354839	0.0715773
cg16805846	chr13	OpenSea	WDFY2	-0.175986	0.00133943	0.091393
cg01194567	chr9	OpenSea	WDR34; MIR1268A	-0.193059	0.000589748	0.0810548
cg01353522	chr12	OpenSea	WNK1	-0.223479	0.000856482	0.0840053
cg08263214	chr3	OpenSea	ZBTB20	-0.185268	0.00168188	0.0962345
cg04316925	chr16	OpenSea	ZCCHC14	-0.218575	5.14468e-05	0.0524458
cg13681050	chr10	OpenSea	ZCCHC24	-0.192592	0.00180855	0.0979227
cg01284595	chr6	OpenSea	ZFAND3	-0.235177	0.000625433	0.0810548
cg09374521	chr5	OpenSea	ZFR	-0.203849	0.0011379	0.0881822
cg25230907	chr13	OpenSea	ZMYM2	-0.165762	0.00174011	0.0967183
cg23139592	chr1	OpenSea	ZNF644	-0.191065	0.0016921	0.0962345
cg09877334	chr15	OpenSea	ZNF710	-0.175667	0.00171041	0.0964069
cg02747612	chr19	OpenSea	ZNF91	-0.250139	0.000405204	0.0750819
cg17607024	chr10	OpenSea	ZRANB1	-0.292794	2.15509e-05	0.0524458
cg15323936	chr3	S_Shelf	ACAP2	-0.184186	0.00060415	0.0810548
cg07576219	chr1	S_Shelf	ACOT11	-0.21013	0.000856289	0.0840053
cg05416591	chr1	S_Shelf	AGO3	-0.17505	0.00120309	0.0881822
cg08057432	chr16	S_Shelf	ANKRD11	-0.230402	0.000835599	0.0838183
cg09014716	chr2	S_Shelf	ARID5A	-0.170099	0.000659864	0.0810548
cg03983703	chr2	S_Shelf	BIRC6	-0.243173	0.00120508	0.0881822
cg08608952	chr1	S_Shelf	CDC42	-0.180832	0.0014946	0.0935331
cg17777683	chr2	S_Shelf	CFLAR	-0.212851	0.000313846	0.0702808
cg03275103	chr7	S_Shelf	EIF4H	-0.200434	0.000229641	0.0653173
cg00187244	chr22	S_Shelf	EP300	-0.21092	0.000375594	0.0736565
cg16560679	chr7	S_Shelf	GNB2	-0.187845	0.000903157	0.085066
cg05586457	chr2	S_Shelf	GYPC	-0.185085	0.000712159	0.0838183
cg08746653	chr4	S_Shelf	HADH	-0.194779	0.000642267	0.0810548
cg26723524	chr7	S_Shelf	LOC349114	-0.206277	0.000591189	0.0810548
cg18455083	chr18	S_Shelf	MBP	-0.157584	0.00100776	0.085334
cg02776119	chr7	S_Shelf	MKLN1	-0.20397	0.00190487	0.0991731
cg10558003	chr2	S_Shelf	NA	-0.191979	0.000551557	0.0810548
cg04220930	chr8	S_Shelf	NA	-0.177775	0.000606658	0.0810548
cg26110064	chr1	S_Shelf	NA	-0.195901	0.000723696	0.0838183
cg22343476	chr1	S_Shelf	NA	-0.160832	0.000922835	0.085066
cg27143870	chr3	S_Shelf	NA	-0.167025	0.00131723	0.0906977
cg20166027	chr10	S_Shelf	NCOA4	-0.184434	0.000676032	0.0818661
cg22675447	chr1	S_Shelf	NIPAL3	-0.186139	0.000745484	0.0838183
cg04939882	chr5	S_Shelf	NIPBL	-0.193969	0.00117737	0.0881822
cg20363192	chr15	S_Shelf	OTUD7A	-0.182268	0.000497576	0.0800573
cg01062113	chr11	S_Shelf	PANX1	-0.193301	0.00142215	0.0933286
cg13941682	chr4	S_Shelf	PCGF3	-0.215629	9.07812e-05	0.0575076
cg24731477	chr6	S_Shelf	RAB32	-0.214856	0.00174115	0.0967183
cg27341384	chr1	S_Shelf	RCSD1	-0.176888	0.00162083	0.0958789
cg09888229	chr1	S_Shelf	RERE	-0.174322	0.000960252	0.085066
cg12427162	chr1	S_Shelf	SFT2D2	-0.241578	0.000936577	0.085066
cg16556732	chr9	S_Shelf	SMARCA2	-0.227515	0.000719884	0.0838183
cg13552389	chr1	S_Shelf	SMYD2	-0.27884	7.9783e-05	0.0575076
cg06072165	chr1	S_Shelf	SNORD21; RPL5; FAM69A	-0.235364	0.00117575	0.0881822
cg22537928	chr2	S_Shelf	SPTBN1	-0.167337	0.00158516	0.095348
cg04128065	chr1	S_Shelf	TAF5L	-0.20518	0.000873325	0.085066
cg09836251	chr3	S_Shelf	VHL	-0.20656	0.000837229	0.0838183
cg10140309	chr20	S_Shore	ADNP	-0.310189	0.00022492	0.0653173
cg02672567	chr11	S_Shore	ATL3	-0.218426	0.000855513	0.0840053
cg19617080	chr3	S_Shore	ATP11B	-0.230072	0.000734255	0.0838183
cg22878489	chr6	S_Shore	B3GALT4	-0.213661	0.000833461	0.0838183
cg08500171	chr6	S_Shore	BAT2; SNORA38	-0.205728	0.000228343	0.0653173
cg12204171	chr10	S_Shore	C10orf118	-0.178219	0.00162832	0.0958789
cg13976502	chr14	S_Shore	C14orf43	-0.145168	0.00187208	0.0984934
cg00066748	chr8	S_Shore	C8orf42	-0.214651	0.0015379	0.0945654
cg19066391	chr3	S_Shore	CCDC71	-0.179234	0.000128253	0.0575076
cg24725175	chr3	S_Shore	CCNL1	-0.231215	0.000988821	0.085066
cg23378765	chr10	S_Shore	CCSER2	-0.221115	0.000128403	0.0575076
cg03292992	chr11	S_Shore	CD59	-0.223278	0.00113802	0.0881822
cg21741284	chr11	S_Shore	CDKN1C	-0.241793	5.2192e-05	0.0524458
cg02658964	chr3	S_Shore	CNBP	-0.226324	0.000473914	0.0779504
cg25538415	chr17	S_Shore	DCAKD	-0.239196	0.00165113	0.0958919
cg13232402	chr1	S_Shore	DENND2D	-0.17577	0.00127701	0.0900763
cg15815084	chr17	S_Shore	DGKE	-0.222258	0.000719461	0.0838183
cg07086747	chr7	S_Shore	DNAJC2	-0.214624	0.00149394	0.0935331
cg09217180	chr12	S_Shore	DUSP16	-0.214892	0.00117187	0.0881822
cg05857996	chr20	S_Shore	EBF4	-0.238024	0.000463297	0.0779504
cg21341586	chr4	S_Shore	EIF4E	-0.270726	0.000515888	0.0810548
cg11808874	chr2	S_Shore	FAM136A	-0.17993	0.00161564	0.0958789
cg06055123	chr6	S_Shore	FBXL4	-0.231189	0.00180549	0.0979227
cg12250142	chr4	S_Shore	FBXL5	-0.176266	0.00147192	0.0935331
cg24430528	chr4	S_Shore	G3BP2	-0.236329	0.00110894	0.0881822
cg00166372	chr3	S_Shore	GNAT1	-0.197224	0.000428634	0.0764625
cg12853539	chr6	S_Shore	HDDC2	-0.279178	3.3576e-05	0.0524458
cg15886977	chr6	S_Shore	HEBP2	-0.232558	9.81832e-05	0.0575076
cg03614362	chr4	S_Shore	HERC5	-0.20038	0.00074578	0.0838183
cg07684068	chr19	S_Shore	HIF3A	-0.155026	0.000837362	0.0838183
cg25202370	chr1	S_Shore	HIVEP3	-0.232128	0.000775116	0.0838183
cg01502872	chr6	S_Shore	HSD17B8	-0.204937	0.000383899	0.0740118
cg03196680	chr14	S_Shore	JKAMP	-0.229692	0.000101943	0.0575076
cg11890936	chr1	S_Shore	KIF17	-0.196116	0.00115161	0.0881822
cg05504354	chr12	S_Shore	KITLG	-0.216865	0.000120335	0.0575076
cg20392527	chr2	S_Shore	KLF11	-0.168357	0.00113067	0.0881822
cg09220167	chr3	S_Shore	LAMB2; USP19	-0.191084	0.00128486	0.0901172
cg03751883	chr13	S_Shore	LECT1	-0.208126	0.00099391	0.085066
cg26736918	chr1	S_Shore	LGALS8; LGALS8-AS1	-0.229135	0.000257049	0.0658986
cg00523161	chr2	S_Shore	LPIN1	-0.185816	0.00184052	0.0981802
cg17834632	chr17	S_Shore	METRNL	-0.227641	0.000670573	0.0817285
cg00907020	chr17	S_Shore	MRPL38	-0.216858	0.000225358	0.0653173
cg12970155	chr19	S_Shore	MYADM	-0.258969	4.01516e-05	0.0524458
cg27633342	chr15	S_Shore	MYO5C	-0.188549	0.000379242	0.0738093
cg00275372	chr10	S_Shore	NA	-0.227559	0.000252327	0.0655926
cg09142405	chr12	S_Shore	NA	-0.205035	0.000750902	0.0838183
cg16131053	chr18	S_Shore	NA	-0.183891	0.000840825	0.0838183
cg25124361	chr10	S_Shore	NA	-0.178735	0.000891541	0.085066
cg21141143	chr5	S_Shore	NA	-0.259121	0.000987609	0.085066
cg16515185	chr13	S_Shore	NA	-0.206019	0.00105277	0.0869101
cg02107167	chr9	S_Shore	NA	-0.188621	0.00112066	0.0881822
cg20301308	chr1	S_Shore	NA	-0.191643	0.00118545	0.0881822
cg20821276	chr17	S_Shore	NA	-0.176724	0.00121998	0.0886554
cg09462806	chr7	S_Shore	NA	-0.174437	0.00135943	0.0916223
cg21667061	chr15	S_Shore	NARG2	-0.225019	0.000311345	0.0702808
cg12277225	chr13	S_Shore	NEK3	-0.263324	0.000456641	0.0779504
cg01345727	chr13	S_Shore	NEK3	-0.266963	0.000492331	0.0798483
cg06646708	chr6	S_Shore	NHLRC1	-0.167987	0.00126829	0.0896316
cg26739807	chr17	S_Shore	NME2; NME1-NME2	-0.207197	0.00120479	0.0881822
cg01885092	chr19	S_Shore	NUP62; ATF5	-0.195436	0.00125032	0.0893808
cg07603484	chr19	S_Shore	NUP62; IL4I1; ATF5	-0.22663	0.00033125	0.0711354
cg12720975	chr7	S_Shore	PARP12	-0.203867	0.000798003	0.0838183
cg09364733	chr13	S_Shore	PDS5B	-0.22682	7.51168e-05	0.0575076
cg10377582	chr12	S_Shore	POU6F1	-0.235395	0.000209244	0.0653173
cg16117273	chr14	S_Shore	PRKD1	-0.223349	0.000912029	0.085066
cg10077239	chr14	S_Shore	PRKD1	-0.183424	0.00144731	0.0934192
cg24652913	chr4	S_Shore	RBM47	-0.186842	0.000632448	0.0810548
cg27167704	chr18	S_Shore	RNF138	-0.213095	0.00151449	0.0938302
cg22335875	chr3	S_Shore	RNF168	-0.185679	0.000765587	0.0838183
cg00161189	chr9	S_Shore	SCAI	-0.242604	0.00153261	0.0945654
cg02806802	chr15	S_Shore	SHF	-0.145807	0.00138846	0.0928292
cg16653901	chr5	S_Shore	SKP1	-0.298741	7.5958e-05	0.0575076
cg11758995	chr2	S_Shore	SLC40A1	-0.178206	0.00174889	0.0967183
cg17280869	chr10	S_Shore	SMC3	-0.23809	0.00022218	0.0653173
cg21077120	chr22	S_Shore	SMTN	-0.172608	0.000800886	0.0838183
cg16902863	chr7	S_Shore	SSPO	-0.216953	0.000390089	0.0743496
cg21500064	chr20	S_Shore	SULF2	-0.172865	0.00155751	0.0946878
cg16113883	chr6	S_Shore	TNFAIP3; LOC100130476	-0.219329	0.00050336	0.0801746
cg16674248	chr22	S_Shore	TTC38	-0.225628	2.67059e-05	0.0524458
cg07757284	chr7	S_Shore	TWISTNB	-0.218956	0.000287159	0.0693262
cg20916523	chr3	S_Shore	VHL	-0.266879	1.22461e-05	0.0524458
cg06163411	chr7	S_Shore	ZC3HC1	-0.276315	0.000781732	0.0838183
