# Supplementary material for: DNA 5-hydroxymethylcytosine in pediatric central nervous system tumors may impact tumor classification and is a positive prognostic marker
Source: Clin Epigenetics. 2021 Sep 19;13:176. doi: 10.1186/s13148-021-01156-9 (PMC8451154; doi:10.1186/s13148-021-01156-9)
Supplement: Supplementary file 4 — Additional file 4. Embryonal V NonTumor Ontologies: Results of GREAT analysis of DHMRs from a linear model comparing embryonal and non-tumor samples. Ependymoma V NonTumor Ontologies: Results of GREAT analysis of DHMRs from a linear model comparing ependymomas and non-tumor samples. Glioma V NonTumor Ontologies: Results of GREAT analysis of DHMRs from a linear model comparing gliomas and non-tumor samples. [file 13148_2021_1156_MOESM4_ESM.xlsx]

## Sheet: Embryonal V NonTumor Ontologies
Subset of DHMRS in Embryonal tumors were subset to those with an FDR < 0.02 (n=1,832) and submitted to GREAT
# GREAT version 4.0.4	Species assembly: hg19	Association rule: Basal+extension: 5000 bp upstream, 1000 bp downstream, 1000000 bp max extension, curated regulatory domains included
# Ontology	Term Name	Hyper Rank	Hyper Raw P-Value	Hyper FDR Q-Val	Hyper Fold Enrichment	Hyper Foreground Region Hits	Hyper Total Regions	Hyper Region Set Coverage	Hyper Foreground Gene Hits	Total Genes Annotated
GO Biological Process	peptidyl-threonine modification	44	1.73877e-08	5.19457e-06	2.33515	55	7714	0.0242291	30	83
GO Biological Process	mesenchymal cell apoptotic process	52	3.59225e-08	9.08078e-06	11.14	10	294	0.00440529	1	2
GO Biological Process	cytoplasm organization	71	2.20787e-07	4.08767e-05	4.27978	19	1454	0.00837004	5	9
GO Biological Process	peptidyl-threonine phosphorylation	73	2.554e-07	4.59895e-05	2.284	48	6883	0.0211454	26	76
GO Biological Process	regulation of protein deacetylation	76	2.78444e-07	4.81598e-05	2.90168	31	3499	0.0136564	17	38
GO Biological Process	Rap protein signal transduction	81	3.58748e-07	5.8219e-05	4.59387	17	1212	0.00748899	6	10
GO Biological Process	regulation of catenin import into nucleus	83	3.73678e-07	5.91807e-05	2.98678	29	3180	0.0127753	9	24
GO Biological Process	3'-UTR-mediated mRNA destabilization	86	4.846e-07	7.40705e-05	3.72984	21	1844	0.0092511	5	12
GO Biological Process	cellular response to phorbol 13-acetate 12-myristate	93	8.21452e-07	0.000116107	4.57664	16	1145	0.00704846	3	8
GO Biological Process	protein deglutathionylation	95	8.43874e-07	0.000116766	19.2656	6	102	0.00264317	1	1
GO Biological Process	regulation of dendritic cell apoptotic process	102	1.07495e-06	0.000138532	5.55112	13	767	0.00572687	5	6
GO Biological Process	response to phorbol 13-acetate 12-myristate	108	1.51314e-06	0.000184169	4.36324	16	1201	0.00704846	3	10
GO Biological Process	vitellogenesis	121	2.63653e-06	0.000286424	5.11129	13	833	0.00572687	2	4
GO Biological Process	esophagus smooth muscle contraction	125	2.94468e-06	0.000309662	6.0959	11	591	0.00484581	1	2
GO Biological Process	cellular response to corticosteroid stimulus	130	3.31811e-06	0.000335512	2.228	41	6027	0.0180617	19	64
GO Biological Process	cellular response to glucocorticoid stimulus	131	3.50436e-06	0.00035164	2.24865	40	5826	0.0176211	18	61
GO Biological Process	mitotic nuclear envelope disassembly	140	4.2745e-06	0.000401345	2.74625	27	3220	0.0118943	11	44
GO Biological Process	negative regulation of insulin secretion	148	5.1943e-06	0.000461345	2.65887	28	3449	0.0123348	15	38
GO Biological Process	negative regulation of TOR signaling	154	6.10958e-06	0.000521497	2.63518	28	3480	0.0123348	11	42
GO Biological Process	regulation of muscle hypertrophy	160	7.13555e-06	0.00058623	2.2053	39	5792	0.0171806	18	45
GO Cellular Component	Golgi stack	25	4.31204e-07	2.97703e-05	2.01925	61	9894	0.0268723	31	128
GO Cellular Component	serine/threonine protein kinase complex	27	6.66763e-07	4.26234e-05	2.27406	45	6481	0.0198238	26	90
GO Cellular Component	protein kinase complex	28	7.67723e-07	4.73247e-05	2.15499	50	7599	0.0220264	29	102
GO Cellular Component	beta-catenin-TCF complex	32	3.53153e-06	0.000190482	4.61754	14	993	0.0061674	5	5
GO Cellular Component	endoplasmic reticulum tubular network	37	1.88733e-05	0.000880415	3.96989	14	1155	0.0061674	6	18
GO Cellular Component	Golgi trans cisterna	38	2.596e-05	0.00117913	6.94994	8	377	0.00352423	3	7
GO Cellular Component	cyclin-dependent protein kinase holoenzyme complex	41	3.10338e-05	0.00130645	2.61229	24	3009	0.0105727	11	39
GO Cellular Component	microtubule plus-end	44	3.9376e-05	0.00154461	3.5091	15	1400	0.00660793	8	19
GO Cellular Component	endoplasmic reticulum subcompartment	45	4.53949e-05	0.00174115	3.46455	15	1418	0.00660793	7	22
GO Cellular Component	cytoplasmic cyclin-dependent protein kinase holoenzyme complex	48	4.85356e-05	0.00174526	7.56637	7	303	0.0030837	2	2
GO Cellular Component	zeta DNA polymerase complex	60	0.000122538	0.00352502	10.6336	5	154	0.00220264	1	3
GO Cellular Component	recycling endosome membrane	61	0.000131568	0.00372273	2.07782	32	5044	0.0140969	14	61
GO Cellular Component	endoplasmic reticulum tubular network membrane	64	0.000163587	0.00441174	5.32546	8	492	0.00352423	3	5
GO Cellular Component	catenin complex	72	0.000263342	0.00631289	3.24768	13	1311	0.00572687	4	10
GO Cellular Component	zymogen granule membrane	74	0.000320032	0.00746454	4.81641	8	544	0.00352423	2	11
GO Cellular Component	calcineurin complex	75	0.000347933	0.0080071	5.48471	7	418	0.0030837	4	4
GO Cellular Component	H zone	77	0.000458149	0.0102697	7.98819	5	205	0.00220264	1	1
GO Cellular Component	transcription factor AP-1 complex	80	0.000524339	0.0113126	5.11744	7	448	0.0030837	2	5
GO Cellular Component	interleukin-6 receptor complex	83	0.000604461	0.0125699	4.99479	7	459	0.0030837	3	3
GO Cellular Component	RNAi effector complex	85	0.000673095	0.0136678	3.29613	11	1093	0.00484581	7	11
GO Molecular Function	beta-catenin binding	6	2.27094e-07	0.000159685	2.07376	60	9476	0.0264317	29	82
GO Molecular Function	glutathione oxidoreductase activity	16	8.43874e-07	0.000222519	19.2656	6	102	0.00264317	1	1
GO Molecular Function	GTP-dependent protein binding	25	4.26704e-06	0.000720106	3.64131	18	1619	0.00792951	9	23
GO Molecular Function	transcriptional activator activity, RNA polymerase II transcription factor binding	30	6.03994e-06	0.000849417	2.04779	47	7517	0.0207049	25	60
GO Molecular Function	N-acetylglucosamine-6-sulfatase activity	37	1.21576e-05	0.00138629	5.23644	11	688	0.00484581	1	3
GO Molecular Function	calcium-dependent protein kinase C activity	40	1.66028e-05	0.00175118	7.40149	8	354	0.00352423	2	4
GO Molecular Function	protein kinase A binding	43	2.06744e-05	0.0020285	2.26536	33	4771	0.0145374	20	49
GO Molecular Function	regulatory region RNA binding	45	2.22287e-05	0.00208407	10.9172	6	180	0.00264317	2	2
GO Molecular Function	transforming growth factor beta receptor, cytoplasmic mediator activity	47	2.60596e-05	0.00233927	3.85313	14	1190	0.0061674	7	10
GO Molecular Function	I-SMAD binding	48	2.94732e-05	0.00259057	3.425	16	1530	0.00704846	8	11
GO Molecular Function	galactosyltransferase activity	57	3.87163e-05	0.00286568	2.70776	22	2661	0.00969163	16	33
GO Molecular Function	histone kinase activity (H3-T6 specific)	58	4.10237e-05	0.00298412	7.77156	7	295	0.0030837	1	2
GO Molecular Function	ceramidase activity	59	4.19068e-05	0.00299669	7.74531	7	296	0.0030837	2	5
GO Molecular Function	phosphatidylinositol-3,5-bisphosphate 3-phosphatase activity	62	4.97713e-05	0.00338685	4.92505	10	665	0.00440529	4	12
GO Molecular Function	four-way junction DNA binding	63	6.17378e-05	0.00413447	3.36951	15	1458	0.00660793	5	16
GO Molecular Function	activin binding	64	6.63111e-05	0.00437135	3.74468	13	1137	0.00572687	5	12
GO Molecular Function	thymidine kinase activity	65	7.5687e-05	0.00491267	11.7812	5	139	0.00220264	2	2
GO Molecular Function	arylsulfatase activity	67	9.34244e-05	0.00588295	4.16976	11	864	0.00484581	1	12
GO Molecular Function	phosphatidylinositol-3-phosphatase activity	68	9.92158e-05	0.00615575	4.141	11	870	0.00484581	5	15
GO Molecular Function	G-protein coupled purinergic nucleotide receptor activity	69	0.000106715	0.00652505	5.67127	8	462	0.00352423	4	15
Mouse Phenotype Single KO	decreased circulating tumor necrosis factor level	51	3.75019e-08	6.72754e-06	3.18575	31	3187	0.0136564	19	43
Mouse Phenotype Single KO	increased megakaryocyte cell number	58	8.42493e-08	1.32896e-05	2.74165	37	4420	0.0162996	18	42
Mouse Phenotype Single KO	abnormal circulating interleukin-6 level	63	9.82111e-08	1.42624e-05	2.23109	54	7927	0.0237885	35	110
Mouse Phenotype Single KO	abnormal epidermal pigmentation	66	1.61033e-07	2.23226e-05	8.22528	11	438	0.00484581	4	6
Mouse Phenotype Single KO	decreased platelet aggregation	76	3.35552e-07	4.03943e-05	2.6283	36	4486	0.015859	17	60
Mouse Phenotype Single KO	abnormal circulating tumor necrosis factor level	81	4.26615e-07	4.81864e-05	2.22091	49	7226	0.0215859	35	104
Mouse Phenotype Single KO	abnormal platelet aggregation	85	6.59282e-07	7.0962e-05	2.29982	44	6266	0.0193833	23	78
Mouse Phenotype Single KO	decreased inguinal fat pad weight	88	9.72214e-07	0.000101077	3.33018	23	2262	0.0101322	8	27
Mouse Phenotype Single KO	decreased renal fat pad weight	90	1.04645e-06	0.000106378	5.13463	14	893	0.0061674	5	9
Mouse Phenotype Single KO	abnormal platelet physiology	94	1.25519e-06	0.000122168	2.03403	55	8856	0.0242291	33	108
Mouse Phenotype Single KO	decreased fat cell size	97	1.65889e-06	0.000156466	2.24219	43	6281	0.0189427	21	63
Mouse Phenotype Single KO	abnormal platelet activation	102	2.04867e-06	0.000183757	2.19977	44	6551	0.0193833	23	84
Mouse Phenotype Single KO	decreased interleukin-6 secretion	111	3.19651e-06	0.000263467	2.25756	40	5803	0.0176211	24	85
Mouse Phenotype Single KO	abnormal sciatic nerve morphology	133	5.75393e-06	0.00039581	2.59153	29	3665	0.0127753	13	33
Mouse Phenotype Single KO	increased pituitary adenohypophysis tumor incidence	134	5.81127e-06	0.000396771	8.56251	8	306	0.00352423	3	4
Mouse Phenotype Single KO	impaired wound healing	135	5.96554e-06	0.000404287	2.69519	27	3281	0.0118943	11	34
Mouse Phenotype Single KO	decreased pre-B cell number	137	6.46145e-06	0.000431502	2.24205	38	5551	0.0167401	18	57
Mouse Phenotype Single KO	peripheral nervous system degeneration	142	7.82112e-06	0.000503912	3.825	16	1370	0.00704846	6	9
Mouse Phenotype Single KO	decreased white fat cell size	143	7.94133e-06	0.000508078	2.45657	31	4133	0.0136564	13	42
Mouse Phenotype Single KO	decreased circulating interleukin-6 level	146	8.71671e-06	0.000546227	2.83053	24	2777	0.0105727	14	43
Mouse Phenotype	decreased pre-B cell number	56	4.29785e-10	7.33244e-08	2.29491	70	9990	0.030837	31	101
Mouse Phenotype	abnormal megakaryocyte morphology	68	1.40185e-09	1.9696e-07	2.29226	66	9430	0.0290749	31	110
Mouse Phenotype	abnormal megakaryocyte progenitor cell morphology	76	2.1257e-09	2.67222e-07	2.16407	73	11048	0.0321586	35	122
Mouse Phenotype	abnormal pre-B cell morphology	81	3.06945e-09	3.62043e-07	2.06163	80	12709	0.0352423	37	130
Mouse Phenotype	abnormal bone marrow hematopoietic cell morphology	86	5.24281e-09	5.8244e-07	2.19897	67	9979	0.0295154	32	119
Mouse Phenotype	decreased circulating tumor necrosis factor level	93	9.03193e-09	9.27861e-07	3.17704	34	3505	0.014978	21	51
Mouse Phenotype	abnormal pro-B cell morphology	100	1.46701e-08	1.40158e-06	2.06216	73	11594	0.0321586	38	110
Mouse Phenotype	abnormal circulating interleukin-6 level	102	1.61499e-08	1.5127e-06	2.12025	68	10504	0.0299559	43	147
Mouse Phenotype	decreased circulating interleukin-6 level	128	1.44545e-07	1.0789e-05	2.87447	33	3760	0.0145374	17	59
Mouse Phenotype	intestinal edema	142	3.75073e-07	2.52355e-05	4.33796	18	1359	0.00792951	7	20
Mouse Phenotype	demyelination	143	3.83716e-07	2.56365e-05	2.10018	56	8733	0.0246696	31	104
Mouse Phenotype	abnormal megakaryocyte differentiation	144	4.38191e-07	2.90728e-05	3.10824	27	2845	0.0118943	7	30
Mouse Phenotype	increased megakaryocyte cell number	153	6.45692e-07	4.03199e-05	2.51621	37	4816	0.0162996	18	51
Mouse Phenotype	decreased pro-B cell number	158	8.08276e-07	4.88751e-05	2.15103	50	7613	0.0220264	23	66
Mouse Phenotype	decreased renal fat pad weight	163	1.04645e-06	6.13362e-05	5.13463	14	893	0.0061674	5	9
Mouse Phenotype	abnormal long bone epiphyseal plate proliferative zone	165	1.1287e-06	6.53552e-05	2.04141	55	8824	0.0242291	27	81
Mouse Phenotype	impaired wound healing	172	1.81026e-06	0.000100554	2.4396	36	4833	0.015859	15	58
Mouse Phenotype	decreased platelet aggregation	175	1.97092e-06	0.000107601	2.33342	39	5474	0.0171806	18	71
Mouse Phenotype	abnormal platelet aggregation	181	3.1288e-06	0.000165152	2.0825	48	7549	0.0211454	25	93
Mouse Phenotype	decreased fat cell size	185	4.01995e-06	0.000207603	2.02821	50	8074	0.0220264	26	78

## Sheet: Ependymoma V NonTumor Ontologie
Subset of DHMRS in Ependymomas were subset to those with an FDR < 0.1 (n=1,630) and submitted to GREAT
# GREAT version 4.0.4	Species assembly: hg19	Association rule: Basal+extension: 5000 bp upstream, 1000 bp downstream, 1000000 bp max extension, curated regulatory domains included
# Ontology	Term Name	Hyper Rank	Hyper Raw P-Value	Hyper FDR Q-Val	Hyper Fold Enrichment	Hyper Foreground Region Hits	Hyper Total Regions	Hyper Region Set Coverage	Hyper Foreground Gene Hits	Total Genes Annotated
Ensembl Genes	TMEM14E	1	2.04747e-07	0.00379785	24.6547	6	111	0.00368098	1	1
Ensembl Genes	SIPA1L2	2	1.51313e-06	0.0140335	12.9788	7	246	0.00429448	1	1
Ensembl Genes	TSPAN5	3	4.24628e-06	0.0262548	21.5147	5	106	0.00306749	1	1
Ensembl Genes	CD2AP	4	4.89201e-06	0.0226855	36.4889	4	50	0.00245399	1	1
Ensembl Genes	TMEM156	5	9.51712e-06	0.0353066	30.9228	4	59	0.00245399	1	1
GO Biological Process	negative regulation of small GTPase mediated signal transduction	29	8.30569e-08	3.76477e-05	2.835	35	5631	0.0214724	19	52
GO Biological Process	response to dexamethasone	51	1.63848e-06	0.00042231	2.96546	26	3999	0.0159509	16	46
GO Biological Process	regulation of plasma membrane organization	52	1.69702e-06	0.000428986	2.21291	44	9069	0.0269939	31	87
GO Biological Process	Fc-epsilon receptor signaling pathway	62	2.49498e-06	0.000528977	2.11621	47	10130	0.0288344	34	125
GO Biological Process	regulation of protein localization to plasma membrane	70	4.42798e-06	0.000831511	2.22303	40	8207	0.0245399	28	78
GO Biological Process	negative regulation of protein localization to plasma membrane	79	7.87816e-06	0.00131087	4.04115	15	1693	0.00920245	12	20
GO Biological Process	cellular response to Thyroglobulin triiodothyronine	80	8.11163e-06	0.00133284	13.0941	6	209	0.00368098	2	2
GO Biological Process	negative regulation of protein localization to cell periphery	85	1.08997e-05	0.00168561	3.92973	15	1741	0.00920245	12	22
GO Biological Process	regulation of endosome organization	90	1.27323e-05	0.00185962	9.36298	7	341	0.00429448	3	4
GO Biological Process	regulation of protein localization to cell periphery	94	1.47578e-05	0.00206373	2.10772	40	8656	0.0245399	28	86
GO Biological Process	negative regulation of hepatocyte apoptotic process	103	2.47171e-05	0.00315443	24.3259	4	75	0.00245399	1	1
GO Biological Process	negative regulation of transforming growth factor beta1 production	107	2.80505e-05	0.00344602	8.27144	7	386	0.00429448	4	4
GO Biological Process	negative regulation of intralumenal vesicle formation	109	2.89533e-05	0.00349166	10.4453	6	262	0.00368098	2	2
GO Biological Process	negative regulation of myoblast fusion	113	3.51375e-05	0.00408745	22.2493	4	82	0.00245399	1	2
GO Biological Process	cellular response to corticosteroid stimulus	117	4.52812e-05	0.00508737	2.27034	30	6027	0.0184049	17	64
GO Biological Process	negative regulation of exosomal secretion	125	5.90542e-05	0.00621014	9.18344	6	298	0.00368098	2	3
GO Biological Process	negative regulation of Ras protein signal transduction	126	5.99753e-05	0.00625694	2.39719	26	4947	0.0159509	16	46
GO Biological Process	cellular response to glucocorticoid stimulus	127	6.00485e-05	0.00621525	2.27038	29	5826	0.0177914	16	61
GO Biological Process	negative regulation of endocytosis	137	7.94256e-05	0.0076208	2.72062	20	3353	0.0122699	13	49
GO Biological Process	homeostasis of number of cells within a tissue	145	8.3825e-05	0.00759917	3.12941	16	2332	0.00981595	9	31
GO Cellular Component	Flemming body	38	4.39653e-05	0.00199695	3.90352	13	1519	0.00797546	8	23
GO Cellular Component	microtubule plus-end	56	0.000340114	0.0104828	3.58373	11	1400	0.00674847	8	19
GO Cellular Component	CD95 death-inducing signaling complex	57	0.00049583	0.0150141	6.17758	6	443	0.00368098	4	6
GO Cellular Component	CAAX-protein geranylgeranyltransferase complex	58	0.000516024	0.0153562	19.5476	3	70	0.00184049	2	2
GO Cellular Component	A band	60	0.00068247	0.0196324	2.29548	20	3974	0.0122699	10	44
GO Cellular Component	mitochondrial inner membrane peptidase complex	62	0.000809784	0.0225433	9.80884	4	186	0.00245399	1	2
GO Cellular Component	extrinsic component of lysosome membrane	64	0.000971903	0.026211	15.728	3	87	0.00184049	1	1
GO Cellular Component	cohesin complex	65	0.00109882	0.0291778	5.29336	6	517	0.00368098	5	12
GO Cellular Component	H zone	66	0.00115985	0.0303319	8.89973	4	205	0.00245399	1	1
GO Cellular Component	eukaryotic translation initiation factor 4F complex	70	0.00125816	0.0310226	5.1538	6	531	0.00368098	3	9
GO Cellular Component	pore complex	71	0.00130671	0.031766	3.24403	10	1406	0.00613497	5	18
GO Cellular Component	mitotic spindle microtubule	72	0.00149367	0.0358066	13.5479	3	101	0.00184049	2	2
GO Cellular Component	Lewy body	73	0.00157168	0.0371606	4.93093	6	555	0.00368098	3	8
GO Cellular Component	Golgi trans cisterna	75	0.00158976	0.0365856	6.04922	5	377	0.00306749	3	7
GO Cellular Component	microtubule end	77	0.00167023	0.0374392	2.64825	13	2239	0.00797546	10	27
GO Cellular Component	immunological synapse	80	0.00188711	0.0407144	2.41329	15	2835	0.00920245	10	33
GO Cellular Component	cytoplasmic stress granule	81	0.00215899	0.0460051	2.30286	16	3169	0.00981595	10	43
GO Cellular Component	death-inducing signaling complex	82	0.00220353	0.0463816	4.60718	6	594	0.00368098	4	9
GO Cellular Component	protein serine/threonine phosphatase complex	84	0.00228043	0.0468574	2.069	20	4409	0.0122699	14	47
GO Cellular Component	centriolar satellite	86	0.00232675	0.0466974	2.81392	11	1783	0.00674847	6	26
GO Molecular Function	cyclosporin A binding	7	5.22187e-06	0.0031473	6.43316	10	709	0.00613497	5	10
GO Molecular Function	ubiquitinyl hydrolase activity	18	5.90802e-05	0.0138477	2.20241	31	6420	0.0190184	22	121
GO Molecular Function	peptide N-acetyltransferase activity	19	6.46276e-05	0.0143507	2.61178	22	3842	0.0134969	15	66
GO Molecular Function	ubiquitin conjugating enzyme activity	24	9.33535e-05	0.0164108	3.41473	14	1870	0.00858896	8	28
GO Molecular Function	thiol-dependent ubiquitinyl hydrolase activity	27	0.000104426	0.0163176	2.16371	30	6324	0.0184049	21	120
GO Molecular Function	microtubule plus-end binding	33	0.000143322	0.0183235	4.32743	10	1054	0.00613497	6	12
GO Molecular Function	N-acyltransferase activity	34	0.000158153	0.0196249	2.21333	27	5564	0.0165644	18	101
GO Molecular Function	ubiquitin-like protein conjugating enzyme activity	36	0.000185247	0.0217099	3.19278	14	2000	0.00858896	8	29
GO Molecular Function	N-acetyltransferase activity	37	0.000208916	0.0238221	2.29779	24	4764	0.0147239	16	84
GO Molecular Function	G-quadruplex DNA binding	41	0.000272209	0.028011	5.72182	7	558	0.00429448	3	7
GO Molecular Function	ubiquitin-like protein-specific protease activity	42	0.000284752	0.028604	2.01044	31	7033	0.0190184	22	129
GO Molecular Function	eukaryotic initiation factor 4G binding	43	0.000312006	0.0306129	23.1921	3	59	0.00184049	1	1
GO Molecular Function	phosphate ion transmembrane transporter activity	44	0.000328528	0.0315013	4.2805	9	959	0.00552147	6	16
GO Molecular Function	thyroid hormone receptor binding	45	0.000373413	0.0350096	3.31516	12	1651	0.00736196	6	28
GO Molecular Function	peptide-lysine-N-acetyltransferase activity	46	0.000380847	0.0349303	2.47391	19	3503	0.0116564	13	58
GO Molecular Function	CAAX-protein geranylgeranyltransferase activity	50	0.000516024	0.0435421	19.5476	3	70	0.00184049	2	2
GO Molecular Function	polyubiquitin binding	52	0.000537624	0.0436199	2.55146	17	3039	0.0104294	12	46
GO Molecular Function	ceramidase activity	53	0.000544353	0.0433326	7.70458	5	296	0.00306749	3	5
GO Molecular Function	histone acetyltransferase activity	56	0.00057329	0.0431913	2.45882	18	3339	0.0110429	12	56
GO Molecular Function	G-protein coupled purinergic nucleotide receptor activity	59	0.000616867	0.0441112	5.92352	6	462	0.00368098	4	15
Human Phenotype	Low anterior hairline	1	1.35366e-06	0.00903159	3.16561	24	3458	0.0147239	12	31
Human Phenotype	Autism	2	5.97471e-06	0.0199316	2.97689	23	3524	0.0141104	11	42
Human Phenotype	Abnormality of the frontal hairline	3	1.02791e-05	0.0228607	2.50896	29	5272	0.0177914	14	50
Human Phenotype	Wide nose	4	1.24269e-05	0.0207282	3.23001	19	2683	0.0116564	10	35
Mouse Phenotype Single KO	abnormal corpus callosum morphology	10	3.14031e-06	0.00287307	2.07874	48	10532	0.0294479	32	99
Mouse Phenotype Single KO	abnormal dorsal telencephalic commissure morphology	13	8.14901e-06	0.00573502	2.00323	48	10929	0.0294479	32	102
Mouse Phenotype Single KO	blepharitis	18	1.22152e-05	0.00620869	4.42496	13	1340	0.00797546	6	17
Mouse Phenotype Single KO	decreased corpus callosum size	21	2.15848e-05	0.00940377	2.99482	20	3046	0.0122699	11	31
Mouse Phenotype Single KO	abnormal sperm head morphology	25	3.36602e-05	0.0123183	2.14828	35	7431	0.0214724	23	103
Mouse Phenotype Single KO	abnormal T cell clonal deletion	26	3.81733e-05	0.0134326	5.71727	9	718	0.00552147	4	6
Mouse Phenotype Single KO	abnormal hindbrain size	29	4.88309e-05	0.0154053	3.86283	13	1535	0.00797546	4	12
Mouse Phenotype Single KO	ectopic cerebellar granule cells	30	5.77383e-05	0.0176082	3.79849	13	1561	0.00797546	6	13
Mouse Phenotype Single KO	decreased hematopoietic stem cell number	34	9.36257e-05	0.0251936	2.28776	27	5383	0.0165644	14	45
Mouse Phenotype Single KO	abnormal blood vessel lumen formation	36	9.9261e-05	0.0252261	17.0509	4	107	0.00245399	1	1
Mouse Phenotype Single KO	increased anti-double stranded DNA antibody level	37	0.000101772	0.0251652	2.59575	21	3690	0.0128834	13	55
Mouse Phenotype Single KO	eye inflammation	42	0.000110795	0.0241349	2.15621	30	6346	0.0184049	16	64
Mouse Phenotype Single KO	lymphoid hyperplasia	44	0.000115461	0.024008	3.04201	16	2399	0.00981595	11	29
Mouse Phenotype Single KO	decreased interleukin-2 secretion	47	0.000129941	0.0252942	2.28187	26	5197	0.0159509	15	57
Mouse Phenotype Single KO	increased megakaryocyte cell number	50	0.000178254	0.032617	2.37343	23	4420	0.0141104	14	42
Mouse Phenotype Single KO	abnormal acrosome morphology	51	0.000182841	0.0328003	2.36914	23	4428	0.0141104	14	64
Mouse Phenotype Single KO	large lymphoid organs	54	0.000218592	0.0370351	2.87201	16	2541	0.00981595	11	32
Mouse Phenotype Single KO	salivary gland inflammation	55	0.000229283	0.0381401	3.12558	14	2043	0.00858896	9	33
Mouse Phenotype Single KO	abnormal T cell selection	59	0.000264754	0.0410549	2.82203	16	2586	0.00981595	8	24
Mouse Phenotype Single KO	increased foot pad pigmentation	60	0.000269408	0.0410802	4.39978	9	933	0.00552147	5	13
Mouse Phenotype	increased hepatic hemangioma incidence	48	2.97822e-06	0.00059279	6.09626	11	823	0.00674847	6	11
Mouse Phenotype	decreased hematopoietic stem cell number	59	5.86675e-06	0.000950016	2.0846	45	9846	0.0276074	26	90
Mouse Phenotype	increased T cell apoptosis	68	1.00501e-05	0.00141203	2.12121	41	8816	0.0251534	24	109
Mouse Phenotype	abnormal hindbrain size	72	1.31274e-05	0.00174193	3.49432	17	2219	0.0104294	6	19
Mouse Phenotype	abnormal jejunum crypts of Lieberkuhn morphology	78	1.9448e-05	0.00238213	11.2158	6	244	0.00368098	4	5
Mouse Phenotype	abnormal sperm head morphology	79	2.02151e-05	0.00244475	2.14927	37	7852	0.0226994	24	115
Mouse Phenotype	decreased colon tumor incidence	80	2.07741e-05	0.00248095	15.514	5	147	0.00306749	3	3
Mouse Phenotype	ectopic hippocampus pyramidal cells	81	2.10951e-05	0.00248818	4.52341	12	1210	0.00736196	5	9
Mouse Phenotype	abnormal seminiferous tubule epithelium morphology	83	2.4425e-05	0.00281152	2.03887	41	9172	0.0251534	26	112
Mouse Phenotype	increased common lymphocyte progenitor cell number	85	2.60449e-05	0.00292744	24.0058	4	76	0.00245399	2	2
Mouse Phenotype	decreased hindbrain size	87	3.00697e-05	0.00330213	3.80319	14	1679	0.00858896	5	15
Mouse Phenotype	mesangial cell hyperplasia	90	3.87481e-05	0.00411333	2.96683	19	2921	0.0116564	9	39
Mouse Phenotype	abnormal T cell clonal deletion	91	3.92163e-05	0.00411728	5.07354	10	899	0.00613497	5	8
Mouse Phenotype	decreased circulating tumor necrosis factor level	96	5.01797e-05	0.00499393	2.73276	21	3505	0.0128834	13	51
Mouse Phenotype	decreased erythroid progenitor cell number	97	5.0541e-05	0.00497803	2.10411	35	7587	0.0214724	22	75
Mouse Phenotype	increased hemangioma incidence	102	6.36796e-05	0.00596466	3.36035	15	2036	0.00920245	10	32
Mouse Phenotype	abnormal acrosome morphology	104	7.2531e-05	0.00666309	2.41687	25	4718	0.0153374	15	72
Mouse Phenotype	early cellular replicative senescence	105	7.46558e-05	0.00679296	2.27933	28	5603	0.0171779	21	76
Mouse Phenotype	decreased interleukin-2 secretion	107	7.64637e-05	0.00682742	2.01289	37	8384	0.0226994	22	83
Mouse Phenotype	ectopic cerebellar granule cells	111	8.32349e-05	0.0071642	2.8939	18	2837	0.0110429	8	25

## Sheet: Glioma V NonTumor Ontologies
	Subset of DHMRS in Gliomas were subset to those with an FDR < 0.2 (n=637) and submitted to GREAT
# GREAT version 4.0.4	Species assembly: hg19	Association rule: Basal+extension: 5000 bp upstream, 1000 bp downstream, 1000000 bp max extension, curated regulatory domains included
# Ontology	Term Name	Hyper Rank	Hyper Raw P-Value	Hyper FDR Q-Val	Hyper Fold Enrichment	Hyper Foreground Region Hits	Hyper Total Regions	Hyper Region Set Coverage	Hyper Foreground Gene Hits	Total Genes Annotated
GO Biological Process	regulation of protein targeting	12	3.09116e-06	0.00338611	2.1607	43	23227	0.0675039	37	300
GO Biological Process	multicellular organism growth	15	5.36142e-06	0.00469839	3.07176	22	8359	0.0345369	12	85
GO Biological Process	p38MAPK cascade	17	6.55044e-06	0.00506503	10.4075	7	785	0.010989	4	6
GO Biological Process	histone monoubiquitination	38	1.156e-05	0.00399885	5.86202	10	1991	0.0156986	7	27
GO Biological Process	cellular response to glucocorticoid stimulus	41	1.72622e-05	0.00553442	3.40563	17	5826	0.0266876	9	61
GO Biological Process	protein monoubiquitination	43	1.91025e-05	0.00583958	3.73043	15	4693	0.0235479	10	59
GO Biological Process	regulation of cytokine-mediated signaling pathway	44	2.02692e-05	0.00605544	2.54661	26	11916	0.0408163	21	161
GO Biological Process	histone ubiquitination	48	2.20051e-05	0.0060262	4.9039	11	2618	0.0172685	8	38
GO Biological Process	stress-activated MAPK cascade	49	2.39264e-05	0.00641862	2.86563	21	8553	0.032967	16	103
GO Biological Process	cellular response to corticosteroid stimulus	51	2.62931e-05	0.00677692	3.29205	17	6027	0.0266876	9	64
GO Biological Process	regulation of response to cytokine stimulus	61	3.78461e-05	0.00815553	2.45175	26	12377	0.0408163	21	169
GO Biological Process	3'-UTR-mediated mRNA destabilization	63	3.91498e-05	0.00816863	5.6964	9	1844	0.0141287	4	12
GO Biological Process	negative regulation of erythrocyte differentiation	67	4.8167e-05	0.00945009	7.59991	7	1075	0.010989	2	8
GO Biological Process	regulation of protein import into nucleus	75	6.72345e-05	0.011784	2.27907	28	14339	0.043956	25	171
GO Biological Process	regulation of nucleocytoplasmic transport	76	6.93089e-05	0.0119877	2.13638	32	17482	0.0502355	28	215
GO Biological Process	positive regulation of prostaglandin-endoperoxide synthase activity	77	7.30501e-05	0.0124707	11.9583	5	488	0.00784929	2	3
GO Biological Process	regulation of protein import	80	7.91374e-05	0.0130033	2.25688	28	14480	0.043956	25	174
GO Biological Process	artery smooth muscle contraction	83	9.18774e-05	0.0145509	8.48821	6	825	0.00941915	3	7
GO Biological Process	positive regulation of centriole replication	84	9.23545e-05	0.0144524	35.3675	3	99	0.00470958	2	3
GO Biological Process	cellular response to tumor necrosis factor	87	9.92882e-05	0.0150016	2.18959	29	15458	0.0455259	21	235
GO Cellular Component	lamellipodium	4	4.72819e-05	0.0204021	2.21412	31	16341	0.0486656	26	185
GO Cellular Component	midbody	11	0.000310967	0.0487935	2.26876	23	11832	0.0361067	22	160
GO Molecular Function	beta-catenin binding	1	1.19164e-05	0.0502751	2.83284	23	9476	0.0361067	16	82
Mouse Phenotype Single KO	abnormal second pharyngeal arch morphology	4	2.32929e-06	0.00532767	4.78052	14	3418	0.021978	8	25
Mouse Phenotype Single KO	abnormal left-right axis patterning	5	3.69875e-06	0.00676796	4.29618	15	4075	0.0235479	9	55
Mouse Phenotype Single KO	stomach hypoplasia	7	1.33753e-05	0.0174816	17.1133	5	341	0.00784929	2	2
Mouse Phenotype Single KO	decreased circulating tumor necrosis factor level	11	2.73406e-05	0.0227399	4.39459	12	3187	0.0188383	11	43
Mouse Phenotype Single KO	abnormal pharyngeal arch morphology	13	3.58315e-05	0.0252171	2.2481	31	16094	0.0486656	22	126
Mouse Phenotype Single KO	absent pancreatic islets	19	6.43736e-05	0.0309976	12.2856	5	475	0.00784929	2	4
Mouse Phenotype Single KO	abnormal fourth pharyngeal arch morphology	22	7.26096e-05	0.0301957	3.96309	12	3534	0.0188383	8	21
Mouse Phenotype Single KO	abnormal circulating tumor necrosis factor level	23	7.47525e-05	0.0297352	2.90732	18	7226	0.0282575	17	104
Mouse Phenotype Single KO	abnormal fourth pharyngeal arch artery morphology	25	9.62637e-05	0.0352286	4.1508	11	3093	0.0172685	7	16
Mouse Phenotype Single KO	abnormal hematocrit	26	9.78713e-05	0.0344394	2.09597	32	17819	0.0502355	25	222
Mouse Phenotype Single KO	abnormal tumor necrosis factor level	27	0.000118975	0.0403149	2.42932	23	11050	0.0361067	21	136
Mouse Phenotype Single KO	decreased interferon-alpha secretion	28	0.000124537	0.0406923	6.51507	7	1254	0.010989	5	24
Mouse Phenotype Single KO	abnormal spongiotrophoblast layer morphology	29	0.000138711	0.0437611	3.11733	15	5616	0.0235479	11	60
Mouse Phenotype Single KO	abnormal circulating cytokine level	30	0.000143283	0.0436967	2.10978	30	16596	0.0470958	29	259
Mouse Phenotype Single KO	abnormal left-right axis symmetry of the somites	31	0.000150387	0.0443835	10.238	5	570	0.00784929	2	5
Mouse Phenotype Single KO	increased spleen white pulp amount	32	0.000154598	0.0442006	5.37538	8	1737	0.0125589	7	22
Mouse Phenotype Single KO	abnormal placenta junctional zone morphology	36	0.000189333	0.0481169	3.02731	15	5783	0.0235479	11	65
Mouse Phenotype Single KO	abnormal hippocampus layer morphology	37	0.000193577	0.0478658	2.78434	17	7126	0.0266876	11	73
Mouse Phenotype Single KO	thymus hyperplasia	38	0.000209332	0.0503994	4.55119	9	2308	0.0141287	6	29
Mouse Phenotype Single KO	small second pharyngeal arch	40	0.000224056	0.0512472	5.08553	8	1836	0.0125589	4	12
Mouse Phenotype	abnormal second pharyngeal arch morphology	3	4.23707e-06	0.0134937	3.80318	17	5217	0.0266876	10	44
Mouse Phenotype	abnormal kidney medulla morphology	4	5.96754e-06	0.0142535	3.15116	21	7778	0.032967	13	69
Mouse Phenotype	stomach hypoplasia	10	1.33753e-05	0.0127788	17.1133	5	341	0.00784929	2	2
Mouse Phenotype	decreased circulating tumor necrosis factor level	11	1.497e-05	0.0130022	4.32887	13	3505	0.0204082	12	51
Mouse Phenotype	abnormal circulating tumor necrosis factor level	12	1.67866e-05	0.0133649	2.77085	23	9688	0.0361067	22	144
Mouse Phenotype	abnormal pharyngeal arch morphology	13	1.79282e-05	0.0131758	2.11759	38	20944	0.0596546	28	170
Mouse Phenotype	abnormal tumor necrosis factor level	18	3.70366e-05	0.0196582	2.31906	29	14595	0.0455259	27	191
Mouse Phenotype	abnormal hematocrit	20	4.21254e-05	0.0201233	2.01158	39	22628	0.0612245	30	274
Mouse Phenotype	pallor	28	9.15727e-05	0.0312459	2.00089	36	20999	0.0565149	27	219
Mouse Phenotype	abnormal hippocampus layer morphology	34	0.00013995	0.0393258	2.45947	22	10440	0.0345369	16	114
Mouse Phenotype	small second pharyngeal arch	35	0.000149574	0.0408295	4.29882	10	2715	0.0156986	5	21
Mouse Phenotype	abnormal left-right axis symmetry of the somites	36	0.000150387	0.039911	10.238	5	570	0.00784929	2	5
Mouse Phenotype	abnormal left-right axis patterning	37	0.000155965	0.0402726	2.95102	16	6328	0.0251177	10	74
Mouse Phenotype	absent pancreatic islets	42	0.000213346	0.0485312	9.48885	5	615	0.00784929	2	5
