# Supplementary material for: DNA 5-hydroxymethylcytosine in pediatric central nervous system tumors may impact tumor classification and is a positive prognostic marker
Source: Clin Epigenetics. 2021 Sep 19;13:176. doi: 10.1186/s13148-021-01156-9 (PMC8451154; doi:10.1186/s13148-021-01156-9)
Supplement: Supplementary file 5 — Additional file 5. List of primers and sequences used for sanger sequencing. [file 13148_2021_1156_MOESM5_ESM.xlsx]

## Sheet: Sheet1
Gene	Direction	Sequence
H3F3A	F	GTAGAATGCTCGCTGGTGGT
H3F3A	R	AGCAAAAAGTTTTCCTGTTATCCAT
H3F3A	Sequencing	TTTCCTGTTATCCATCTTTTTGTT
TERT Promoter	F	TCTCCGCATGTCGCTGGTTC
TERT Promoter	R	AAAGGGTCGCCGCACG
TERT Promoter	Sequencing	TCGGGTTACCCCACAGCCTA
